# Supplementary material for: TU-Tagging: A Method for Identifying Layer-Enriched Neuronal Genes in Developing Mouse Visual Cortex
Source: eNeuro. 2017 Oct 4;4(5):ENEURO.0181-17.2017. doi: 10.1523/ENEURO.0181-17.2017 (PMC5659240; doi:10.1523/ENEURO.0181-17.2017)
Supplement: Table 1-3 [file enu005172418so10.xlsx]

## Sheet: Sepw_stats_634
Ensembl ID	Gene_Name	baseMean	baseMeanA	baseMeanB	foldChange	log2FoldChange	pval	padj
ENSMUSG00000002324	Rec8	8.02714	1.78593	14.2684	7.98932	2.99807	2.03347e-05	0.00210161
ENSMUSG00000023484	Prph	10.8889	4.40701	17.3707	3.9416	1.97878	0.00068902	0.0225585
ENSMUSG00000028813	CK137956	12.6518	5.36064	19.9429	3.72025	1.8954	0.000369049	0.0148144
ENSMUSG00000071711	Mpst	10.1835	4.43525	15.9317	3.59207	1.84481	0.00136254	0.0339996
ENSMUSG00000074737	C530025M09Rik	23.6394	11.0768	36.202	3.26828	1.70853	6.76264e-05	0.00473009
ENSMUSG00000022053	Ebf2	47.4313	22.3539	72.5087	3.24367	1.69763	8.02922e-06	0.00113466
ENSMUSG00000063130	Calml3	16.424	7.85191	24.9961	3.18345	1.67059	0.000451076	0.0172568
ENSMUSG00000028648	Ndufs5	86.1971	41.4489	130.945	3.1592	1.65956	5.20873e-08	3.13634e-05
ENSMUSG00000064354	mt-Co2	57.9163	29.7345	86.0981	2.89557	1.53385	1.9545e-06	0.000419943
ENSMUSG00000035202	Lars2	12089.8	6251.13	17928.5	2.86805	1.52007	8.55404e-14	1.18465e-09
ENSMUSG00000019853	Hebp2	51.1681	26.8653	75.4709	2.80924	1.49018	4.93981e-05	0.00390923
ENSMUSG00000070583	Fv1	38.4123	20.5793	56.2453	2.7331	1.45054	0.000275268	0.012499
ENSMUSG00000034686	Prr7	16.1534	8.73505	23.5717	2.69852	1.43217	0.00248314	0.0487097
ENSMUSG00000064357	mt-Atp6	125.932	68.7371	183.127	2.66416	1.41368	7.82324e-08	4.02204e-05
ENSMUSG00000048826	Dact2	148.389	81.0361	215.741	2.66228	1.41266	4.83125e-07	0.000184304
ENSMUSG00000032011	Thy1	352.562	197.988	507.136	2.56145	1.35696	3.47464e-10	8.02006e-07
ENSMUSG00000056665	Them6	28.5392	16.364	40.7143	2.48804	1.31501	0.000923035	0.0267035
ENSMUSG00000058019	Ces5a	16.3584	9.47988	23.2369	2.45118	1.29347	0.00528522	0.0784722
ENSMUSG00000040794	C1qtnf4	198.498	115.522	281.474	2.43655	1.28484	5.69836e-08	3.28819e-05
ENSMUSG00000009633	G0s2	18.9624	11.0373	26.8876	2.43606	1.28455	0.00609841	0.0847933
ENSMUSG00000024033	Rsph1	18.8047	10.9978	26.6115	2.41971	1.27484	0.00701362	0.0926829
ENSMUSG00000024517	Grp	71.2363	41.7848	100.688	2.40967	1.26884	0.000117365	0.00700595
ENSMUSG00000064358	mt-Co3	120.094	70.8165	169.372	2.3917	1.25803	3.41621e-06	0.000622515
ENSMUSG00000037843	Vstm2l	100.864	60.5188	141.208	2.3333	1.22237	6.50703e-06	0.000968988
ENSMUSG00000044927	H1fx	27.8018	16.7223	38.8814	2.32513	1.21731	0.00117378	0.0311261
ENSMUSG00000075296	Aldh3b2	20.4045	12.321	28.4881	2.31216	1.20924	0.00333173	0.0591553
ENSMUSG00000026475	Rgs16	93.0515	56.1938	129.909	2.31181	1.20902	0.000333789	0.0139657
ENSMUSG00000071151	Gm4799	22.2685	13.4835	31.0536	2.30309	1.20357	0.00748186	0.0959409
ENSMUSG00000054000	Tusc1	60.7606	36.8726	84.6486	2.29571	1.19894	0.000132921	0.00763825
ENSMUSG00000053963	6330403A02Rik	145.372	88.332	202.412	2.29149	1.19628	4.21869e-06	0.000730308
ENSMUSG00000070304	Scn2b	839.065	512.088	1166.04	2.27703	1.18716	1.12557e-09	1.78046e-06
ENSMUSG00000018012	Rac3	217.39	135.218	299.561	2.21539	1.14756	6.51061e-07	0.000225042
ENSMUSG00000066607	6030419C18Rik	46.5156	29.0576	63.9735	2.20161	1.13856	0.00179408	0.0406648
ENSMUSG00000021534	1700001L19Rik	101.446	63.3881	139.503	2.20077	1.13801	0.000120967	0.00719
ENSMUSG00000031170	Slc38a5	47.3974	29.667	65.1277	2.19529	1.13441	0.000649853	0.0215072
ENSMUSG00000095407	Tmem200c	43.1504	27.0119	59.2889	2.19492	1.13417	0.00221094	0.0452165
ENSMUSG00000038932	Tcfl5	51.4441	32.2823	70.6059	2.18714	1.12905	0.00177914	0.0405715
ENSMUSG00000040703	Cyp2s1	77.2553	48.5194	105.991	2.18451	1.12731	0.000530078	0.0190183
ENSMUSG00000069227	Gprin1	1408.53	886.347	1930.71	2.17827	1.12318	9.73465e-11	4.13591e-07
ENSMUSG00000039546	Ajap1	509.416	322.354	696.477	2.1606	1.11143	1.66688e-08	1.35792e-05
ENSMUSG00000032249	Anp32a	198.225	125.659	270.792	2.15498	1.10767	9.88389e-06	0.00129134
ENSMUSG00000071719	Tmem28	259.205	165.257	353.153	2.13699	1.09558	3.65459e-06	0.000657304
ENSMUSG00000021643	Serf1	33.7653	21.5357	45.995	2.13575	1.09474	0.00324513	0.0579894
ENSMUSG00000049124	Gm8186	40.2788	25.7113	54.8462	2.13315	1.09299	0.00352447	0.0615714
ENSMUSG00000031962	Cdh15	37.5998	24.0552	51.1444	2.12613	1.08823	0.00539426	0.0792207
ENSMUSG00000048644	Ctxn1	1281.99	822.086	1741.9	2.11888	1.0833	1.55522e-09	1.95803e-06
ENSMUSG00000024008	Cpne5	120.885	77.9014	163.869	2.10355	1.07282	0.000117271	0.00700595
ENSMUSG00000055862	Izumo4	43.4852	28.1461	58.8243	2.08996	1.06348	0.00274232	0.0522399
ENSMUSG00000056366	Fabp3-ps1	41.2983	26.7637	55.8328	2.08614	1.06083	0.00454423	0.0711912
ENSMUSG00000019370	Calm3	1366.8	886.761	1846.85	2.08269	1.05845	3.14959e-09	3.63488e-06
ENSMUSG00000046711	Hmga1	48.4828	31.4612	65.5044	2.08207	1.05802	0.00235098	0.047255
ENSMUSG00000032338	Hcn4	41.3942	26.9076	55.8807	2.07676	1.05434	0.0055752	0.0806802
ENSMUSG00000067925	Cxx1a	46.3391	30.1663	62.5119	2.07224	1.05119	0.00245977	0.0483883
ENSMUSG00000052087	Rgs14	63.5271	41.4265	85.6278	2.06698	1.04752	0.00167058	0.0387535
ENSMUSG00000072875	Gpr27	113.07	73.7624	152.377	2.06578	1.04669	0.000204512	0.00980032
ENSMUSG00000090546	Cdr1	2863.14	1879.53	3846.75	2.04666	1.03327	1.47834e-09	1.95803e-06
ENSMUSG00000045763	Basp1	1896.09	1249.62	2542.57	2.03468	1.0248	1.15706e-09	1.78046e-06
ENSMUSG00000071073	Lrrc73	103.834	68.5399	139.128	2.02988	1.0214	0.000483323	0.0178972
ENSMUSG00000051146	Camk2n2	236.999	156.511	317.486	2.02852	1.02043	6.68797e-06	0.000985337
ENSMUSG00000054871	Tmem158	425.665	282.142	569.188	2.01738	1.01249	2.05816e-06	0.000431871
ENSMUSG00000020635	Fkbp1b	285.469	189.341	381.597	2.0154	1.01107	2.71233e-06	0.000514562
ENSMUSG00000025867	Cplx2	2611.81	1744.04	3479.59	1.99514	0.996488	3.53189e-09	3.76255e-06
ENSMUSG00000027568	Ntsr1	152.693	102.087	203.299	1.99143	0.993807	0.000173042	0.00908982
ENSMUSG00000037126	Psd	1040.46	696.813	1384.11	1.98634	0.990115	2.21428e-08	1.70364e-05
ENSMUSG00000056629	Fkbp2	119.148	79.8313	158.465	1.985	0.989138	0.000198286	0.009632
ENSMUSG00000032012	Pvrl1	203.096	136.273	269.919	1.98072	0.986027	6.22604e-05	0.0045864
ENSMUSG00000002012	Pnck	559.126	375.355	742.896	1.97918	0.984904	8.02947e-07	0.000252528
ENSMUSG00000020810	Cygb	108.345	72.7974	143.894	1.97663	0.983042	0.000627629	0.0212916
ENSMUSG00000030122	Ptms	233.388	156.996	309.78	1.97317	0.980513	1.46665e-05	0.00175101
ENSMUSG00000034891	Sncb	296.58	199.554	393.606	1.97243	0.979972	5.09681e-06	0.000840306
ENSMUSG00000039278	Pcsk1n	309.572	208.577	410.566	1.96841	0.977034	6.34341e-06	0.00096225
ENSMUSG00000003469	Phyhip	278.646	187.825	369.468	1.96708	0.976058	7.79716e-06	0.00111323
ENSMUSG00000003657	Calb2	43.8847	29.5965	58.1729	1.96553	0.974921	0.0049815	0.0756651
ENSMUSG00000005575	Ube2m	340.716	229.855	451.578	1.96462	0.974248	1.76935e-06	0.000408396
ENSMUSG00000033161	Atp1a1	748.074	504.908	991.241	1.96321	0.973215	6.38108e-07	0.000225042
ENSMUSG00000024873	Cnih2	654.178	443.627	864.728	1.94922	0.962899	7.23671e-07	0.000238622
ENSMUSG00000003872	Lin7b	267.412	181.48	353.345	1.94701	0.961262	2.67801e-05	0.00257554
ENSMUSG00000033735	Spr	87.2772	59.2351	115.319	1.94681	0.96111	0.00132087	0.0333809
ENSMUSG00000038248	Sobp	997.969	677.794	1318.14	1.94476	0.959591	4.69172e-07	0.000184304
ENSMUSG00000055912	Tmem150a	61.8367	42.05	81.6233	1.9411	0.956874	0.00337035	0.0596118
ENSMUSG00000041697	Cox6a1	1030.68	701.184	1360.18	1.93984	0.955936	6.37172e-08	3.52968e-05
ENSMUSG00000059213	Ddn	733.968	499.606	968.33	1.93819	0.954708	1.14695e-06	0.000311454
ENSMUSG00000055839	Tceb2	142.567	97.448	187.686	1.92602	0.945619	0.000185829	0.00932443
ENSMUSG00000092118	Fancf	79.023	54.0943	103.952	1.92167	0.942363	0.00127211	0.0328071
ENSMUSG00000042675	Ypel3	656.037	449.087	862.988	1.92165	0.942346	1.66017e-06	0.00039641
ENSMUSG00000052981	Ube2ql1	1508.89	1033.32	1984.47	1.92048	0.941464	2.56427e-08	1.83049e-05
ENSMUSG00000033061	Resp18	66.7421	45.8109	87.6733	1.91381	0.936446	0.00216163	0.0446812
ENSMUSG00000090125	Pou3f1	582.435	399.776	765.094	1.91381	0.936444	1.87046e-06	0.000419943
ENSMUSG00000043811	Rtn4r	352.172	241.787	462.557	1.91307	0.935893	1.60346e-05	0.00180699
ENSMUSG00000044573	Acp1	302.802	208.077	397.526	1.91047	0.933928	7.31778e-05	0.00501072
ENSMUSG00000034472	Rasd2	332.837	228.742	436.933	1.91016	0.93369	3.34312e-05	0.00308659
ENSMUSG00000021032	Ngb	80.7661	55.5785	105.954	1.90638	0.930837	0.00213375	0.0443033
ENSMUSG00000079003	Samd1	86.6511	59.6469	113.655	1.90547	0.930146	0.000694305	0.0226482
ENSMUSG00000007944	Ttc9b	167.159	115.361	218.958	1.89802	0.924496	0.000175973	0.00915306
ENSMUSG00000035456	Prdm8	336.071	232.067	440.075	1.89632	0.923206	3.55834e-05	0.00319252
ENSMUSG00000040867	Begain	319.788	220.884	418.692	1.89553	0.922601	2.01336e-05	0.00209647
ENSMUSG00000024247	Pkdcc	75.5145	52.2155	98.8136	1.89242	0.920232	0.00261673	0.050684
ENSMUSG00000022436	Sh3bp1	822.525	569.653	1075.4	1.88781	0.916716	4.54679e-07	0.000184304
ENSMUSG00000052135	Foxo6	91.0468	63.1228	118.971	1.88475	0.914373	0.00131567	0.0333809
ENSMUSG00000090071	Cdk5r2	113.664	78.8127	148.515	1.8844	0.914104	0.000705498	0.0227749
ENSMUSG00000046922	Gpr6	565.475	392.518	738.432	1.88127	0.911707	1.31533e-05	0.00162643
ENSMUSG00000050222	Il17d	88.834	61.7854	115.883	1.87556	0.907325	0.00141989	0.0349895
ENSMUSG00000056596	Trnp1	221.352	154.135	288.57	1.87219	0.904725	9.76495e-05	0.00609166
ENSMUSG00000031837	Necab2	61.1663	42.6311	79.7015	1.86956	0.9027	0.0023459	0.047255
ENSMUSG00000073433	Arhgdig	698.826	487.305	910.347	1.86812	0.901591	2.13444e-06	0.000441191
ENSMUSG00000051062	Fbll1	82.1795	57.3532	107.006	1.86573	0.89974	0.00274674	0.0522522
ENSMUSG00000041571	Sepw1	703.811	491.382	916.24	1.86462	0.89888	1.71662e-06	0.00040294
ENSMUSG00000044345	Marveld1	147.698	103.135	192.26	1.86415	0.898517	0.000601402	0.020667
ENSMUSG00000052584	Serp2	298.713	208.882	388.544	1.86011	0.895391	4.3576e-05	0.00363545
ENSMUSG00000028447	Dctn3	536.82	375.984	697.656	1.85555	0.891844	6.3923e-06	0.00096225
ENSMUSG00000025875	Tspan17	52.4627	36.7571	68.1682	1.85456	0.891075	0.00635655	0.0866253
ENSMUSG00000020963	Tshr	73.8855	51.7754	95.9957	1.85408	0.890702	0.00779096	0.0979992
ENSMUSG00000041959	S100a10	85.157	59.6808	110.633	1.85375	0.890444	0.00137553	0.034262
ENSMUSG00000042115	Klhdc8a	185.495	130.044	240.947	1.85282	0.88972	0.000260642	0.0118738
ENSMUSG00000059518	Znhit1	73.1269	51.2929	94.9608	1.85134	0.888572	0.00582001	0.0824455
ENSMUSG00000030086	Chchd6	312.918	219.49	406.346	1.85132	0.888551	4.49963e-05	0.00366658
ENSMUSG00000071341	Egr4	174.482	122.437	226.526	1.85015	0.887642	0.000701437	0.0226967
ENSMUSG00000003352	Cacnb3	571.36	401.151	741.57	1.8486	0.886436	9.43008e-06	0.00126793
ENSMUSG00000037362	Nov	1646.42	1156.99	2135.85	1.84605	0.884438	9.7014e-07	0.000279906
ENSMUSG00000007721	Ccdc124	154.678	108.722	200.633	1.84537	0.88391	0.00038386	0.0151888
ENSMUSG00000032769	Trpa1	69.239	48.6918	89.7863	1.84397	0.882817	0.00644845	0.0875111
ENSMUSG00000014907	Naf1	108.221	76.1577	140.284	1.84201	0.881285	0.00178117	0.0405715
ENSMUSG00000036578	Fxyd7	187.026	131.756	242.296	1.83897	0.878896	0.000299097	0.0130669
ENSMUSG00000037499	Nenf	109.039	76.835	141.242	1.83825	0.878336	0.00145586	0.0355596
ENSMUSG00000079598	Clec2l	571.37	402.652	740.089	1.83804	0.878166	1.60957e-06	0.000391069
ENSMUSG00000095098	Ccdc85b	120.985	85.2653	156.705	1.83786	0.878025	0.000976263	0.0276488
ENSMUSG00000026688	Mgst3	360.07	253.982	466.158	1.8354	0.876096	5.77203e-05	0.00440268
ENSMUSG00000054452	Aes	570.079	402.187	737.972	1.8349	0.8757	7.72133e-06	0.00111323
ENSMUSG00000068696	Gpr88	1705.28	1203.36	2207.21	1.83421	0.875159	1.43559e-06	0.000368176
ENSMUSG00000007892	Rplp1	155.844	110.331	201.358	1.82504	0.867928	0.000450549	0.0172568
ENSMUSG00000042671	Rgs8	1037.95	735.476	1340.43	1.82253	0.865945	5.66128e-06	0.000901184
ENSMUSG00000019194	Scn1b	374.846	265.78	483.911	1.82072	0.864508	2.97353e-05	0.00276378
ENSMUSG00000060275	Nrg2	66.4139	47.1001	85.7277	1.82012	0.864031	0.0042375	0.0682385
ENSMUSG00000043857	Mgat5b	442.75	314.029	571.472	1.81981	0.863785	2.39897e-05	0.0023731
ENSMUSG00000050751	Pgbd5	1664.48	1181.64	2147.32	1.81724	0.861746	9.3521e-07	0.000275569
ENSMUSG00000016349	Eef1a2	352.568	250.539	454.596	1.81447	0.859549	5.81768e-05	0.00440268
ENSMUSG00000034974	Dapk3	150.918	107.424	194.412	1.80975	0.855794	0.000574781	0.0200507
ENSMUSG00000030410	Dmwd	986.42	703.132	1269.71	1.80579	0.852631	1.2993e-06	0.00034604
ENSMUSG00000078958	Atp6ap1l	293.137	208.972	377.302	1.80551	0.85241	0.000312801	0.0134953
ENSMUSG00000067924	Cxx1b	110.299	78.6349	141.963	1.80535	0.852278	0.00117843	0.0311261
ENSMUSG00000023966	Rsph9	102.624	73.1644	132.083	1.80529	0.852229	0.00310594	0.0563307
ENSMUSG00000014846	Tppp3	81.1514	57.8668	104.436	1.80476	0.851809	0.0038232	0.0641582
ENSMUSG00000047261	Gap43	1302.51	930.743	1674.28	1.79887	0.847089	1.60138e-06	0.000391069
ENSMUSG00000031872	Bean1	508.318	364.586	652.05	1.78847	0.838724	4.11189e-05	0.00349139
ENSMUSG00000072214	Sept5	434.799	312.33	557.268	1.78423	0.835298	1.62539e-05	0.00181533
ENSMUSG00000048385	Scrt1	66.4297	47.7211	85.1382	1.78408	0.835178	0.00756377	0.0964555
ENSMUSG00000025889	Snca	1468.17	1054.88	1881.46	1.78358	0.834779	9.22791e-07	0.000275569
ENSMUSG00000029223	Uchl1	555.954	399.552	712.356	1.78289	0.834215	4.13451e-05	0.00349139
ENSMUSG00000028832	Stmn1	529.981	381.491	678.472	1.77847	0.830639	1.14098e-05	0.0014631
ENSMUSG00000018102	Hist1h2bc	99.7393	71.8015	127.677	1.7782	0.830414	0.00275201	0.0522807
ENSMUSG00000059714	Flot1	393.536	283.869	503.202	1.77266	0.825914	7.96956e-05	0.00526574
ENSMUSG00000074575	Kcng1	387.454	279.506	495.402	1.77242	0.825722	6.70893e-05	0.00473009
ENSMUSG00000025422	Agap2	165.04	119.136	210.943	1.77061	0.824245	0.00146268	0.0356631
ENSMUSG00000033726	Emx1	139.763	100.986	178.541	1.76798	0.822103	0.00128104	0.0328539
ENSMUSG00000028661	Epha8	111.403	80.5141	142.292	1.76729	0.821542	0.00432269	0.0691281
ENSMUSG00000019158	Tmem160	134.043	96.8782	171.208	1.76724	0.821502	0.00204419	0.0436209
ENSMUSG00000020163	Uqcr11	368.287	266.291	470.283	1.76605	0.820522	7.34477e-05	0.00501072
ENSMUSG00000028773	Fabp3	173.523	125.467	221.579	1.76603	0.820507	0.00146794	0.0357285
ENSMUSG00000037579	Kcnh3	816.847	590.709	1042.98	1.76565	0.820197	1.85848e-05	0.0019952
ENSMUSG00000014294	Ndufa2	173.096	125.177	221.016	1.76563	0.820187	0.00118445	0.0311261
ENSMUSG00000022076	Klhl1	303.805	220.215	387.396	1.75917	0.814897	0.000459775	0.017392
ENSMUSG00000078794	Dact3	576.52	418.05	734.989	1.75814	0.814048	1.65535e-05	0.00183399
ENSMUSG00000001289	Pfdn5	203.833	147.818	259.848	1.75789	0.813842	0.000570307	0.0199449
ENSMUSG00000031029	Eif3f	588.189	426.761	749.616	1.75652	0.812724	3.45346e-05	0.00314651
ENSMUSG00000027329	Spef1	116.723	84.7039	148.741	1.75601	0.812305	0.00771598	0.097515
ENSMUSG00000028062	Lamtor2	258.695	187.789	329.601	1.75517	0.811607	0.000231647	0.0107654
ENSMUSG00000054091	1810037I17Rik	210.53	152.905	268.154	1.75373	0.810426	0.00131809	0.0333809
ENSMUSG00000030329	Pianp	251.38	182.691	320.069	1.75197	0.808977	0.000512882	0.0187412
ENSMUSG00000087651	1500009L16Rik	159.685	116.086	203.284	1.75115	0.808302	0.00158708	0.0374941
ENSMUSG00000027500	Stmn2	5117.54	3721.9	6513.18	1.74996	0.807323	4.42759e-06	0.000757009
ENSMUSG00000025499	Hras	484.336	352.284	616.389	1.74969	0.8071	3.87391e-05	0.0033742
ENSMUSG00000058441	Panx2	164.916	120.062	209.77	1.74719	0.805037	0.0009294	0.0267039
ENSMUSG00000030685	Kctd13	537.444	391.325	683.564	1.7468	0.804711	4.26399e-05	0.00357891
ENSMUSG00000026833	Olfm1	4217.21	3072.41	5362.01	1.74521	0.803404	1.97099e-06	0.000419943
ENSMUSG00000044533	Rps2	177.25	129.138	225.362	1.74513	0.803334	0.00128008	0.0328539
ENSMUSG00000034863	Ano8	291.045	212.134	369.955	1.74396	0.80237	0.000141251	0.00796547
ENSMUSG00000018585	Atox1	115.934	84.5712	147.298	1.7417	0.800495	0.00635604	0.0866253
ENSMUSG00000024962	Vegfb	118.606	86.5632	150.648	1.74033	0.799357	0.00240169	0.047774
ENSMUSG00000024101	Wash	95.1836	69.4909	120.876	1.73946	0.798637	0.00555102	0.0804143
ENSMUSG00000003344	Btbd2	552.072	403.107	701.037	1.73909	0.79833	3.7953e-05	0.00332665
ENSMUSG00000070858	Gm1673	82.9136	60.5583	105.269	1.73831	0.797683	0.0066325	0.0890053
ENSMUSG00000029713	Gnb2	811.656	592.87	1030.44	1.73806	0.797475	1.56275e-05	0.00180699
ENSMUSG00000058966	Fam57b	190.369	139.196	241.543	1.73527	0.79516	0.000827623	0.0250804
ENSMUSG00000045994	B3gat1	583.241	426.475	740.007	1.73517	0.795078	4.50082e-05	0.00366658
ENSMUSG00000066705	Fxyd6	639.083	467.528	810.638	1.73388	0.794005	2.86193e-05	0.00268448
ENSMUSG00000039195	1110008P14Rik	239.294	175.141	303.448	1.7326	0.792937	0.000535337	0.019108
ENSMUSG00000059852	Kcng2	89.299	65.38	113.218	1.73169	0.792185	0.00459588	0.071676
ENSMUSG00000050822	Slc29a4	548.72	401.814	695.625	1.73121	0.791781	8.25527e-05	0.00536747
ENSMUSG00000044628	Rnf208	470.041	344.399	595.682	1.72963	0.790463	0.000128798	0.00743216
ENSMUSG00000035640	Dos	521.454	382.089	660.818	1.72949	0.790344	6.55679e-05	0.00466203
ENSMUSG00000018634	Crhr1	329.036	241.234	416.839	1.72794	0.789055	0.000216847	0.0102147
ENSMUSG00000002771	Grin2d	123.861	90.8234	156.899	1.72751	0.788697	0.00222488	0.0453122
ENSMUSG00000042532	Golga7b	1154.52	846.824	1462.21	1.7267	0.788017	1.24472e-05	0.00155299
ENSMUSG00000042750	Bex2	1184.59	868.94	1500.25	1.72653	0.787874	8.94542e-06	0.00123469
ENSMUSG00000034685	Fam171a2	211.027	154.92	267.134	1.72434	0.786045	0.000773553	0.0239663
ENSMUSG00000042388	Dlgap3	528.793	388.299	669.287	1.72364	0.785456	7.543e-05	0.00512074
ENSMUSG00000002768	Mea1	205.641	151.21	260.072	1.71994	0.782357	0.000644391	0.0215072
ENSMUSG00000049422	Chchd10	211.126	155.25	267.003	1.71982	0.782261	0.000871863	0.025995
ENSMUSG00000058756	Thra	2361.61	1736.93	2986.29	1.71929	0.781816	4.64079e-06	0.000779542
ENSMUSG00000039953	Clstn1	3212.6	2364	4061.19	1.71793	0.780675	1.92333e-06	0.000419943
ENSMUSG00000027581	Stmn3	1620.71	1192.87	2048.55	1.71732	0.780161	1.21667e-05	0.00153179
ENSMUSG00000018547	Pip4k2b	217.531	160.139	274.924	1.71678	0.779704	0.000923604	0.0267035
ENSMUSG00000035964	Tmem59l	773.817	569.763	977.872	1.71628	0.779285	4.00538e-05	0.00344537
ENSMUSG00000051518	Rps19bp1	105.263	77.5261	133	1.71554	0.778667	0.00797418	0.0991981
ENSMUSG00000037211	Spry1	203.13	149.739	256.521	1.71312	0.776624	0.00110891	0.0298781
ENSMUSG00000020297	Nsg2	1537.71	1134.02	1941.4	1.71196	0.77565	9.72021e-06	0.00128205
ENSMUSG00000035863	Palm	1158.23	854.179	1462.28	1.71191	0.77561	1.60488e-05	0.00180699
ENSMUSG00000021087	Rtn1	5956.52	4394.18	7518.86	1.7111	0.77492	1.59016e-05	0.00180699
ENSMUSG00000024539	Ptpn2	640.318	472.408	808.229	1.71087	0.774733	0.000283496	0.012712
ENSMUSG00000020219	Timm13	247.941	182.959	312.924	1.71035	0.774293	0.000695031	0.0226482
ENSMUSG00000038555	Reep2	936.647	691.323	1181.97	1.70973	0.773765	2.51347e-05	0.00246873
ENSMUSG00000001056	Nhp2	143.973	106.361	181.585	1.70725	0.771677	0.00248263	0.0487097
ENSMUSG00000020331	Hcn2	196.389	145.101	247.678	1.70693	0.771408	0.000379274	0.0150503
ENSMUSG00000050138	Kcnk12	143.528	106.092	180.964	1.70572	0.770382	0.00208681	0.0438349
ENSMUSG00000031352	Hccs	1208.4	893.594	1523.21	1.70459	0.769427	6.47953e-05	0.00464948
ENSMUSG00000045136	Tubb2b	543.371	402.032	684.711	1.70312	0.768184	0.000108183	0.0066588
ENSMUSG00000041774	Ydjc	112.622	83.4425	141.802	1.6994	0.765022	0.00396066	0.0655795
ENSMUSG00000046058	Eid2	390.71	289.516	491.904	1.69906	0.764733	6.37628e-05	0.00464465
ENSMUSG00000035835	Lppr3	400.504	296.788	504.221	1.69892	0.764622	0.000309295	0.0134245
ENSMUSG00000063065	Mapk3	762.495	565.151	959.84	1.69838	0.764157	4.8772e-05	0.00389328
ENSMUSG00000002396	Ocel1	200.186	148.411	251.961	1.69773	0.763607	0.00299078	0.0550789
ENSMUSG00000043557	Mdga1	363.394	269.714	457.074	1.69466	0.760998	0.000863467	0.0258834
ENSMUSG00000027523	Gnas	318.863	236.729	400.997	1.69391	0.760358	0.000209495	0.00997008
ENSMUSG00000057841	Rpl32	246.122	182.744	309.499	1.69362	0.760112	0.00101996	0.0283644
ENSMUSG00000032564	Cpne4	626.539	465.268	787.809	1.69324	0.759786	0.000181542	0.00926807
ENSMUSG00000027076	Timm10	305.347	227.014	383.68	1.69011	0.757121	0.000436184	0.0168344
ENSMUSG00000027296	Itpka	522.374	388.389	656.359	1.68995	0.75698	0.000127134	0.00739781
ENSMUSG00000025576	Rbfox3	1832.63	1363.15	2302.1	1.68881	0.75601	1.58582e-05	0.00180699
ENSMUSG00000046269	Usp27x	189.063	140.68	237.445	1.68784	0.755177	0.00311538	0.0563985
ENSMUSG00000043614	Vps37d	112.482	83.7755	141.188	1.68531	0.753012	0.00751994	0.096155
ENSMUSG00000075334	Rprm	286.05	213.072	359.029	1.68501	0.752761	0.000909155	0.0265631
ENSMUSG00000053310	Nrgn	1573.2	1172.24	1974.16	1.68408	0.751964	9.284e-06	0.00126053
ENSMUSG00000032936	Camkv	1684.21	1255.61	2112.82	1.6827	0.750781	6.76367e-06	0.000986
ENSMUSG00000038400	Pmepa1	1313.83	979.561	1648.11	1.68249	0.750602	3.4901e-05	0.00315911
ENSMUSG00000056413	Adap1	1817.5	1355.95	2279.05	1.68078	0.749132	6.32101e-06	0.00096225
ENSMUSG00000047085	Lrrc4b	350.541	261.628	439.454	1.67969	0.748196	0.000515807	0.018784
ENSMUSG00000027546	Atp9a	1660.24	1239.42	2081.05	1.67906	0.747653	6.24474e-06	0.00096225
ENSMUSG00000036957	Lrfn3	235.129	175.575	294.683	1.67839	0.747077	0.00216854	0.0447573
ENSMUSG00000035283	Adrb1	328.33	245.235	411.425	1.67768	0.746466	0.000483172	0.0178972
ENSMUSG00000042066	Tmcc2	476.561	356.028	597.094	1.6771	0.745967	0.00016125	0.00875744
ENSMUSG00000027602	Map1lc3a	626.8	468.672	784.928	1.67479	0.74398	0.000205758	0.00982601
ENSMUSG00000063146	Clip2	353.371	264.308	442.434	1.67394	0.743244	0.000502217	0.0184488
ENSMUSG00000021594	Srd5a1	187.872	140.582	235.163	1.67278	0.742252	0.00366707	0.0633233
ENSMUSG00000023353	Agap3	633.519	474.238	792.8	1.67173	0.741344	6.21284e-05	0.0045864
ENSMUSG00000035885	Cox8a	601.387	450.517	752.257	1.66976	0.739644	8.00241e-05	0.00526574
ENSMUSG00000003500	Impdh1	528.508	396.324	660.691	1.66705	0.737295	0.000215868	0.0102033
ENSMUSG00000042116	Vwa1	214.505	160.873	268.136	1.66676	0.737042	0.00133864	0.033585
ENSMUSG00000031848	Lsm4	87.9147	65.9387	109.891	1.66656	0.736872	0.00664953	0.0891475
ENSMUSG00000019505	Ubb	2342.27	1756.91	2927.63	1.66635	0.736692	1.90233e-05	0.0020111
ENSMUSG00000040502	March9	107.943	81.005	134.882	1.66511	0.735615	0.0052057	0.0779392
ENSMUSG00000009630	Ppp2cb	1186.52	891.095	1481.94	1.66305	0.733832	2.23555e-05	0.00225986
ENSMUSG00000004667	Polr2e	311.315	233.823	388.807	1.66283	0.733638	0.000987202	0.0277881
ENSMUSG00000025362	Rps26	101.017	75.8841	126.149	1.66239	0.733262	0.00602566	0.0842922
ENSMUSG00000016427	Ndufa1	229.827	172.672	286.982	1.66201	0.732926	0.000733227	0.0233927
ENSMUSG00000055633	Zfp580	146.589	110.164	183.013	1.66128	0.732295	0.00405428	0.0665257
ENSMUSG00000015476	Prrt1	151.743	114.083	189.402	1.66022	0.73137	0.00410772	0.0669268
ENSMUSG00000003068	Stk11	207.266	155.91	258.623	1.65879	0.730134	0.00207708	0.0438189
ENSMUSG00000029632	Ndufa4	676.438	509.419	843.457	1.65572	0.727462	7.90394e-05	0.00526574
ENSMUSG00000059842	Zfp341	143.543	108.11	178.977	1.65551	0.727273	0.00592404	0.0834609
ENSMUSG00000027133	Nop10	311.516	234.85	388.182	1.6529	0.724995	0.00117123	0.0311261
ENSMUSG00000024862	Klc2	239.979	180.955	299.002	1.65236	0.724524	0.00100941	0.0281842
ENSMUSG00000020444	Guk1	497.357	375.637	619.077	1.64807	0.720779	0.000330864	0.0138852
ENSMUSG00000033938	Ndufb7	158.467	119.706	197.227	1.6476	0.720364	0.0056024	0.0809891
ENSMUSG00000015599	Ttbk1	230.747	174.328	287.166	1.64728	0.720083	0.00243282	0.0480629
ENSMUSG00000090223	Pcp4	253.603	191.634	315.572	1.64674	0.719614	0.000539599	0.0192017
ENSMUSG00000039661	Dusp26	783.621	592.25	974.992	1.64625	0.719185	0.000141939	0.00796547
ENSMUSG00000041881	Ndufa7	239.62	181.139	298.1	1.6457	0.718703	0.00124219	0.0320953
ENSMUSG00000007207	Stx1a	1429.71	1080.81	1778.62	1.64564	0.718646	3.93604e-05	0.00340689
ENSMUSG00000047428	Dlk2	196.602	148.644	244.56	1.64527	0.718324	0.00131785	0.0333809
ENSMUSG00000033585	Ndn	1284.94	971.816	1598.06	1.6444	0.717563	0.000173277	0.00908982
ENSMUSG00000020440	Arf5	730.129	552.406	907.853	1.64345	0.716729	0.000168781	0.0090249
ENSMUSG00000078235	Fam43b	224.137	169.653	278.621	1.6423	0.715719	0.00225777	0.0459146
ENSMUSG00000045045	Lrfn4	538.192	407.964	668.42	1.63843	0.712314	0.000320277	0.0136478
ENSMUSG00000037601	Nme1	712.556	540.276	884.836	1.63775	0.711714	0.000135847	0.00774218
ENSMUSG00000000532	Acvr1b	558.624	423.694	693.555	1.63693	0.710989	0.000445669	0.0171446
ENSMUSG00000022421	Nptxr	2241.58	1700.78	2782.38	1.63595	0.710126	2.2904e-05	0.00229853
ENSMUSG00000028937	Acot7	900.074	683.28	1116.87	1.63457	0.70891	0.000125645	0.00734201
ENSMUSG00000025128	Bhlhe22	922.59	700.453	1144.73	1.63427	0.708646	0.000184123	0.00927242
ENSMUSG00000047459	Dynlrb1	638.513	484.791	792.235	1.63418	0.708566	0.000278678	0.0125859
ENSMUSG00000059734	Ndufs8	314.734	239.147	390.322	1.63214	0.706768	0.000941268	0.0268776
ENSMUSG00000060803	Gstp1	111.807	84.9775	138.636	1.63145	0.706153	0.00636758	0.0866253
ENSMUSG00000021288	Klc1	2351.98	1788.35	2915.61	1.63034	0.705169	2.67726e-05	0.00257554
ENSMUSG00000022623	Shank3	623.277	474.033	772.522	1.62968	0.70459	0.000425432	0.0165036
ENSMUSG00000028541	B4galt2	685.676	521.664	849.688	1.6288	0.703812	0.000193529	0.00960274
ENSMUSG00000035203	Epn1	253.713	193.068	314.358	1.62823	0.703302	0.000919637	0.0267035
ENSMUSG00000006651	Aplp1	2260.6	1720.91	2800.29	1.62721	0.702404	4.46769e-05	0.00366658
ENSMUSG00000031840	Rab3a	1553.71	1183.58	1923.84	1.62544	0.700827	4.87479e-05	0.00389328
ENSMUSG00000023089	Ndufa5	272.328	207.462	337.195	1.62533	0.700733	0.000995347	0.027904
ENSMUSG00000022577	Ly6h	254.868	194.301	315.435	1.62344	0.699052	0.00238566	0.0475382
ENSMUSG00000040164	Kcns1	177.924	135.717	220.132	1.62199	0.697762	0.00427216	0.0686371
ENSMUSG00000051483	Cbr1	220.6	168.336	272.865	1.62096	0.696846	0.00379272	0.0640602
ENSMUSG00000017188	Coa3	287.916	219.775	356.058	1.6201	0.696084	0.00178497	0.0405911
ENSMUSG00000024194	Cuta	111.455	85.0789	137.831	1.62003	0.696024	0.00780787	0.0981226
ENSMUSG00000022193	Psmb5	286.429	218.68	354.177	1.61961	0.695649	0.0017299	0.0396379
ENSMUSG00000029712	Actl6b	307.518	234.788	380.248	1.61954	0.695585	0.0010398	0.0286359
ENSMUSG00000005973	Rcn1	400.656	305.918	495.393	1.61937	0.695429	0.00102476	0.0283839
ENSMUSG00000050069	Grem2	143.497	109.648	177.347	1.61742	0.693695	0.0077652	0.0978602
ENSMUSG00000040972	Igsf21	303.54	232.054	375.026	1.61612	0.692533	0.000967504	0.0274569
ENSMUSG00000004961	Syt5	764.784	584.73	944.838	1.61585	0.692296	0.000194842	0.00960274
ENSMUSG00000033177	Tmprss7	171.962	131.539	212.386	1.61463	0.691201	0.00605834	0.0845011
ENSMUSG00000062753	AI413582	283.964	217.295	350.632	1.61362	0.690303	0.00212599	0.0442085
ENSMUSG00000002908	Kcnn1	168.971	129.355	208.587	1.61251	0.689309	0.00551625	0.0802464
ENSMUSG00000031358	Msl3	581.594	445.478	717.709	1.6111	0.688046	0.00139936	0.0347158
ENSMUSG00000024403	Atp6v1g2	1264.59	969.374	1559.81	1.60909	0.686243	7.30404e-05	0.00501072
ENSMUSG00000006589	Aprt	267.559	205.101	330.017	1.60905	0.686206	0.0040799	0.066709
ENSMUSG00000046215	Rprml	332.428	254.859	409.997	1.60872	0.685917	0.00117747	0.0311261
ENSMUSG00000036882	Arhgap33	943.794	723.698	1163.89	1.60825	0.685495	0.000177682	0.00918179
ENSMUSG00000067629	Syngap1	152.669	117.09	188.247	1.60771	0.685008	0.00546356	0.0798153
ENSMUSG00000061518	Cox5b	197.404	151.458	243.35	1.60672	0.684121	0.00297977	0.0549979
ENSMUSG00000013858	Tmem259	267.399	205.18	329.618	1.60648	0.683904	0.00196067	0.04256
ENSMUSG00000022354	Ndufb9	573.457	440.148	706.766	1.60575	0.683244	0.000483277	0.0178972
ENSMUSG00000002797	Ggct	120.102	92.2339	147.969	1.60428	0.68193	0.00751236	0.096155
ENSMUSG00000031839	Hsbp1	1587.09	1219.83	1954.35	1.60215	0.680012	6.40046e-05	0.00464465
ENSMUSG00000030189	Ybx3	611.975	470.398	753.552	1.60194	0.679824	0.000342156	0.0141448
ENSMUSG00000001911	Nfix	1994.55	1533.8	2455.31	1.6008	0.678793	6.01543e-05	0.00448316
ENSMUSG00000025468	Caly	479.979	369.114	590.844	1.60071	0.678709	0.000717243	0.0231002
ENSMUSG00000034926	Dhcr24	391.275	300.949	481.601	1.60027	0.678318	0.00128417	0.0328733
ENSMUSG00000064125	BC068157	205.236	157.879	252.594	1.59992	0.677996	0.00591077	0.0834075
ENSMUSG00000032959	Pebp1	348.515	268.171	428.86	1.5992	0.677353	0.00110342	0.0298208
ENSMUSG00000020307	Cdc34	193.951	149.313	238.588	1.5979	0.676176	0.00542107	0.07953
ENSMUSG00000057531	Dtnbp1	518.639	399.297	637.981	1.59776	0.67605	0.000818653	0.0248944
ENSMUSG00000020803	Txndc17	327.065	251.913	402.217	1.59665	0.675045	0.00149378	0.036094
ENSMUSG00000021303	Gng4	1366.58	1052.8	1680.37	1.5961	0.674554	0.000152797	0.00845354
ENSMUSG00000047945	Marcksl1	1027.05	791.539	1262.57	1.59508	0.673628	0.000175106	0.00915108
ENSMUSG00000001802	Lrp3	784.092	604.336	963.848	1.59489	0.673455	0.000200304	0.009632
ENSMUSG00000020477	Mrps24	175.605	135.373	215.837	1.59439	0.673005	0.00561033	0.0810192
ENSMUSG00000018411	Mapt	4471.5	3448.48	5494.53	1.59332	0.672033	0.000211234	0.0100184
ENSMUSG00000046574	Prr12	204.255	157.566	250.943	1.59262	0.671406	0.00443511	0.0704379
ENSMUSG00000032532	Cck	277.3	213.954	340.646	1.59214	0.670969	0.00133078	0.0334763
ENSMUSG00000036856	Wnt4	159.524	123.103	195.946	1.59172	0.670588	0.00494256	0.0754681
ENSMUSG00000024897	Apba1	1605.99	1239.52	1972.46	1.5913	0.670208	0.000133656	0.00764876
ENSMUSG00000032172	Olfm2	652.033	503.314	800.752	1.59096	0.669898	0.000473887	0.0177855
ENSMUSG00000013160	Atp6v0d1	1142.47	882.117	1402.82	1.59029	0.669292	0.000193812	0.00960274
ENSMUSG00000044894	Uqcrq	344.692	266.252	423.132	1.58922	0.668318	0.00186575	0.0416754
ENSMUSG00000028843	Sh3bgrl3	190.27	147.028	233.512	1.58821	0.667402	0.00408635	0.0667357
ENSMUSG00000028367	Txn1	248.552	192.145	304.96	1.58713	0.666425	0.00227055	0.0461069
ENSMUSG00000038459	Abhd17c	1064.2	822.866	1305.53	1.58657	0.665909	0.000167183	0.00897411
ENSMUSG00000026259	Ngef	1559.53	1206.45	1912.6	1.58532	0.664775	0.000179561	0.00922289
ENSMUSG00000023011	Faim2	716.926	554.81	879.041	1.5844	0.663937	0.000570001	0.0199449
ENSMUSG00000022332	Khdrbs3	1149.81	889.893	1409.73	1.58416	0.663714	8.04193e-05	0.00526574
ENSMUSG00000060166	Zdhhc8	764.91	592.1	937.721	1.58372	0.663318	0.000516767	0.018784
ENSMUSG00000061887	Ssbp3	537.375	415.974	658.777	1.58369	0.663294	0.000896108	0.0262928
ENSMUSG00000023175	Bsg	1860.98	1440.72	2281.24	1.5834	0.66303	7.88614e-05	0.00526574
ENSMUSG00000034413	Neurl1b	1746.52	1352.18	2140.87	1.58327	0.662911	9.09218e-05	0.00580265
ENSMUSG00000029544	Cabp1	145.595	112.726	178.464	1.58317	0.662816	0.00503081	0.0760609
ENSMUSG00000027131	Emc4	504.97	391.022	618.917	1.58282	0.662494	0.00064329	0.0215072
ENSMUSG00000031149	Praf2	370.294	286.938	453.649	1.581	0.660837	0.00110463	0.0298208
ENSMUSG00000030123	Plxnd1	423.182	327.93	518.433	1.58092	0.660769	0.00118279	0.0311261
ENSMUSG00000021290	2010107E04Rik	245.457	190.224	300.691	1.58072	0.660586	0.00221365	0.0452165
ENSMUSG00000008036	Ap2s1	316.38	245.193	387.567	1.58066	0.660526	0.00264365	0.0510626
ENSMUSG00000058672	Tubb2a	3960.39	3069.79	4850.99	1.58023	0.660137	0.000117089	0.00700595
ENSMUSG00000021606	Ndufs6	183.412	142.232	224.592	1.57905	0.659059	0.00625959	0.086172
ENSMUSG00000049176	Frmpd4	2273.36	1763.03	2783.69	1.57892	0.65894	0.000648578	0.0215072
ENSMUSG00000023904	Hcfc1r1	170.68	132.413	208.947	1.57799	0.658085	0.00528443	0.0784722
ENSMUSG00000051790	Nlgn2	366.93	284.771	449.088	1.57701	0.657196	0.00140861	0.0348138
ENSMUSG00000044550	Tceal3	194.636	151.066	238.206	1.57684	0.657033	0.0073782	0.0952289
ENSMUSG00000066233	Tmem42	180.208	139.913	220.503	1.576	0.656272	0.00579033	0.0824155
ENSMUSG00000071658	Gng3	1339.22	1039.88	1638.56	1.57572	0.656008	0.000233545	0.0108173
ENSMUSG00000036751	Cox6b1	371.468	288.442	454.493	1.57568	0.655975	0.0011248	0.0302472
ENSMUSG00000022208	Jph4	1239.84	962.746	1516.93	1.57562	0.655923	0.000336057	0.0139746
ENSMUSG00000010086	Rnf112	1225.61	951.802	1499.42	1.57535	0.655674	0.000389683	0.0153316
ENSMUSG00000005779	Psmb4	457.146	355.032	559.26	1.57524	0.655568	0.00140127	0.0347158
ENSMUSG00000032060	Cryab	233.855	181.672	286.038	1.57447	0.654869	0.00269095	0.0516162
ENSMUSG00000023328	Ache	225.303	175.13	275.477	1.57299	0.653509	0.00303312	0.0554165
ENSMUSG00000001525	Tubb5	2921.93	2271.25	3572.6	1.57297	0.653489	0.000157161	0.00860283
ENSMUSG00000026347	Tmem163	175.227	136.273	214.181	1.5717	0.652329	0.00611368	0.084838
ENSMUSG00000032299	Commd4	262.044	203.874	320.215	1.57065	0.651364	0.00396569	0.0655795
ENSMUSG00000006575	Rundc3a	834.069	649.673	1018.47	1.56766	0.64861	0.000460694	0.017392
ENSMUSG00000046818	Ddit4l	357.508	278.779	436.236	1.56481	0.645989	0.00760494	0.0967133
ENSMUSG00000003528	Slc25a1	357.528	278.815	436.24	1.56462	0.645813	0.00207061	0.043804
ENSMUSG00000025035	Arl3	252.445	196.882	308.007	1.56442	0.645631	0.00374617	0.0637682
ENSMUSG00000030683	Sez6l2	556.003	433.753	678.254	1.56369	0.644952	0.00119751	0.0313504
ENSMUSG00000004187	Kifc2	1468.51	1145.65	1791.37	1.56363	0.644895	0.000141936	0.00796547
ENSMUSG00000032120	C2cd2l	867.388	676.753	1058.02	1.56338	0.644668	0.000731708	0.0233927
ENSMUSG00000005161	Prdx2	1032.33	805.557	1259.1	1.56302	0.644336	0.000222195	0.0103959
ENSMUSG00000034265	Zdhhc14	278.503	217.337	339.668	1.56286	0.644191	0.00543536	0.0796554
ENSMUSG00000041164	Zmiz2	1243.33	970.389	1516.27	1.56254	0.643896	0.000220802	0.0103657
ENSMUSG00000034701	Neurod1	690.935	539.529	842.341	1.56125	0.642704	0.00170816	0.0392962
ENSMUSG00000022892	App	3419.26	2672.52	4165.99	1.55882	0.640458	0.000199981	0.009632
ENSMUSG00000009013	Dynll1	1707.9	1335.43	2080.37	1.55783	0.639535	0.000336298	0.0139746
ENSMUSG00000022490	Ppp1r1a	215.866	168.793	262.939	1.55776	0.639476	0.00452314	0.0711022
ENSMUSG00000020886	Dlg4	337.877	264.201	411.553	1.55773	0.639444	0.00266509	0.0512622
ENSMUSG00000015605	Srf	234.141	183.201	285.08	1.5561	0.637938	0.00479321	0.073903
ENSMUSG00000028785	Hpca	876.724	686.309	1067.14	1.5549	0.63682	0.000245177	0.0112806
ENSMUSG00000053929	Cyhr1	929.302	727.715	1130.89	1.55403	0.636014	0.000367989	0.0148144
ENSMUSG00000059534	Uqcr10	312.538	244.758	380.317	1.55385	0.635845	0.00250139	0.0488601
ENSMUSG00000046432	Ngfrap1	731.451	572.959	889.944	1.55324	0.635282	0.000650079	0.0215072
ENSMUSG00000055692	Tmem191c	587.248	460.09	714.406	1.55275	0.634829	0.00145318	0.0355596
ENSMUSG00000059995	Atxn7l3	600.531	470.622	730.44	1.55207	0.634197	0.000817722	0.0248944
ENSMUSG00000047181	Samd14	460.254	360.791	559.716	1.55136	0.633531	0.00201359	0.0433016
ENSMUSG00000024012	Mtch1	1043.56	818.175	1268.94	1.55093	0.633137	0.000183059	0.00926975
ENSMUSG00000034245	Hdac11	587.447	460.58	714.314	1.5509	0.633105	0.000784164	0.0241868
ENSMUSG00000038034	Igsf8	828.769	649.806	1007.73	1.55082	0.63303	0.000534082	0.019108
ENSMUSG00000027895	Kcnc4	526.489	412.817	640.161	1.55071	0.632932	0.00153384	0.0366526
ENSMUSG00000022212	Cpne6	455.378	357.149	553.607	1.55008	0.632338	0.00132015	0.0333809
ENSMUSG00000020935	Dcakd	465.899	365.469	566.329	1.54959	0.631891	0.00292808	0.0543579
ENSMUSG00000006435	Neurl1a	641.162	502.969	779.354	1.54951	0.631809	0.00104006	0.0286359
ENSMUSG00000027316	Gfra4	375.627	294.793	456.461	1.54841	0.630788	0.00357661	0.0621486
ENSMUSG00000024181	Mrpl28	353.378	277.334	429.421	1.54839	0.630766	0.00279903	0.0529287
ENSMUSG00000054459	Vsnl1	2292.02	1799.16	2784.88	1.54788	0.630291	0.000111234	0.00679051
ENSMUSG00000070493	Chchd2	613.298	481.577	745.018	1.54704	0.629509	0.000860424	0.0258482
ENSMUSG00000052429	Prmt1	387.08	303.963	470.197	1.54689	0.629373	0.00205994	0.0437548
ENSMUSG00000033717	Adra2a	558.646	438.731	678.561	1.54664	0.629141	0.00166657	0.0387254
ENSMUSG00000054863	Fam19a5	655.784	515.194	796.375	1.54578	0.628331	0.00113567	0.0303626
ENSMUSG00000031708	Tecr	1043.44	821.11	1265.77	1.54154	0.624371	0.000525515	0.0190023
ENSMUSG00000024937	Ehbp1l1	320.65	252.356	388.943	1.54124	0.624096	0.00368763	0.063441
ENSMUSG00000039347	Atp6v0e2	3176	2500.14	3851.85	1.54065	0.62354	0.000182029	0.00926807
ENSMUSG00000024844	Banf1	285.398	224.684	346.112	1.54043	0.623338	0.00474223	0.0732982
ENSMUSG00000013033	Lphn1	2636.88	2076.22	3197.55	1.54008	0.623005	0.000330595	0.0138852
ENSMUSG00000046093	Hpcal4	2896.03	2281.72	3510.33	1.53845	0.62148	0.000375911	0.0150028
ENSMUSG00000003345	Csnk1g2	597.505	470.808	724.202	1.53821	0.621254	0.000603586	0.0206908
ENSMUSG00000019082	Slc25a22	1327.19	1045.83	1608.56	1.53807	0.621125	0.000396427	0.015519
ENSMUSG00000025427	Rnf165	2466.7	1944.12	2989.28	1.5376	0.620683	0.000436388	0.0168344
ENSMUSG00000072235	Tuba1a	6049.17	4769.56	7328.79	1.53658	0.619719	0.000577789	0.020105
ENSMUSG00000040653	Ppp1r14c	641.331	505.816	776.846	1.53583	0.619016	0.00208903	0.0438349
ENSMUSG00000042380	Smim12	270.881	213.692	328.07	1.53525	0.61847	0.00743951	0.0959308
ENSMUSG00000062981	Mrpl42	297.825	234.977	360.673	1.53493	0.618173	0.00498717	0.0756651
ENSMUSG00000087260	Lamtor5	314.99	248.559	381.422	1.53453	0.617799	0.00659174	0.0886172
ENSMUSG00000038690	Atp5j2	258.773	204.26	313.285	1.53376	0.617068	0.00571164	0.0816311
ENSMUSG00000024858	Adrbk1	861.783	680.643	1042.92	1.53226	0.615661	0.000746356	0.0235959
ENSMUSG00000022982	Sod1	252.753	199.633	305.873	1.53218	0.615584	0.00612977	0.0849762
ENSMUSG00000054934	Kcnmb4	256.678	202.736	310.621	1.53214	0.615549	0.00456598	0.07129
ENSMUSG00000037872	Ackr1	475.563	375.753	575.373	1.53125	0.614714	0.00352502	0.0615714
ENSMUSG00000049036	Tmem121	303.987	240.21	367.764	1.53101	0.614482	0.00523005	0.0779666
ENSMUSG00000084845	Tmem240	167.741	132.571	202.911	1.53058	0.614079	0.00799319	0.0992805
ENSMUSG00000015568	Lpl	565.54	447.21	683.869	1.52919	0.612767	0.00108833	0.0296699
ENSMUSG00000026463	Atp2b4	1021.81	808.444	1235.18	1.52784	0.611497	0.000833826	0.0251583
ENSMUSG00000070576	Mn1	659.551	521.858	797.245	1.52771	0.611366	0.00149022	0.036094
ENSMUSG00000002803	Btbd6	327.641	259.447	395.836	1.52569	0.609465	0.00518483	0.0778559
ENSMUSG00000025856	Pdgfa	301.138	238.545	363.73	1.52478	0.608605	0.00407341	0.0666817
ENSMUSG00000041837	Pdcd7	349.893	277.494	422.292	1.5218	0.605783	0.00431399	0.0690687
ENSMUSG00000019874	Fabp7	359.26	284.961	433.56	1.52147	0.605466	0.00229517	0.0464706
ENSMUSG00000003072	Atp5d	576.555	457.401	695.71	1.52101	0.605026	0.0019571	0.0425492
ENSMUSG00000047423	AI837181	390.046	309.693	470.399	1.51892	0.603049	0.00313616	0.0567006
ENSMUSG00000034818	Celf5	368.456	292.631	444.281	1.51823	0.602387	0.00376541	0.0639231
ENSMUSG00000007836	Hnrnpa0	459.846	365.246	554.446	1.51801	0.602181	0.00209464	0.0438861
ENSMUSG00000021520	Uqcrb	407.438	323.72	491.157	1.51722	0.601435	0.00218798	0.0448909
ENSMUSG00000029348	Asphd2	723.781	575.106	872.455	1.51703	0.601252	0.00160976	0.0377857
ENSMUSG00000023004	Tuba1b	672.983	535.229	810.737	1.51475	0.599077	0.00184248	0.0412951
ENSMUSG00000031818	Cox4i1	756.404	601.67	911.137	1.51435	0.598695	0.00101151	0.0281859
ENSMUSG00000022010	Tsc22d1	5994.59	4770.3	7218.88	1.5133	0.597697	0.00276831	0.0524836
ENSMUSG00000015094	Npdc1	1143.31	910.463	1376.17	1.5115	0.595981	0.00102442	0.0283839
ENSMUSG00000004849	Ap1s1	460.084	366.411	553.757	1.5113	0.595789	0.00305158	0.0556071
ENSMUSG00000030401	Rtn2	538.421	428.866	647.977	1.51091	0.595418	0.00235605	0.0472883
ENSMUSG00000005469	Prkaca	762.76	607.959	917.562	1.50925	0.593832	0.0010678	0.0292832
ENSMUSG00000024007	Ppil1	308.989	246.42	371.557	1.50782	0.592464	0.00650501	0.0878959
ENSMUSG00000030678	Maz	307.949	245.602	370.295	1.5077	0.592353	0.00470687	0.0731477
ENSMUSG00000054855	Rnd1	895.24	714.001	1076.48	1.50767	0.592323	0.00202231	0.0434217
ENSMUSG00000074129	Rpl13a	230.991	184.234	277.747	1.50758	0.592232	0.00729595	0.0944315
ENSMUSG00000049327	Setd8	442.934	353.322	532.546	1.50725	0.591922	0.0021773	0.0448571
ENSMUSG00000007950	Abhd8	717.869	572.635	863.102	1.50725	0.591915	0.002143	0.0444287
ENSMUSG00000040813	Tex264	509.574	406.537	612.61	1.5069	0.591582	0.00370438	0.06365
ENSMUSG00000024213	Nudt3	1590.32	1269.27	1911.38	1.5059	0.590623	0.000728005	0.0233383
ENSMUSG00000049556	Lingo1	2575.03	2055.34	3094.73	1.5057	0.590435	0.00081634	0.0248944
ENSMUSG00000025221	Kcnip2	496.079	396.045	596.112	1.50516	0.58992	0.0027106	0.0518496
ENSMUSG00000019494	Cops6	786.468	627.986	944.951	1.50473	0.589507	0.00165052	0.0384817
ENSMUSG00000069171	Nr2f1	1123.04	896.885	1349.2	1.50432	0.589113	0.00123789	0.032044
ENSMUSG00000044252	Osbpl1a	6266.82	5005.85	7527.78	1.5038	0.58861	0.00190198	0.0420002
ENSMUSG00000023988	Bysl	392.312	313.603	471.021	1.50196	0.586849	0.00710807	0.0933963
ENSMUSG00000028969	Cdk5	538.77	430.962	646.578	1.50031	0.585265	0.00266277	0.0512622
ENSMUSG00000025743	Sdc3	2279.07	1823.29	2734.84	1.49995	0.584913	0.000529787	0.0190183
ENSMUSG00000004933	Matk	897.976	718.433	1077.52	1.49982	0.584787	0.00143347	0.0352614
ENSMUSG00000028833	Ncdn	3054.73	2445.87	3663.59	1.49787	0.582908	0.000624766	0.0212589
ENSMUSG00000054428	Atpif1	460.357	368.623	552.092	1.49771	0.582761	0.0032974	0.0586962
ENSMUSG00000049097	Ankrd34a	595.081	476.671	713.491	1.49682	0.581902	0.00318261	0.0571673
ENSMUSG00000033916	Chmp2a	326.568	261.701	391.434	1.49573	0.580853	0.00674174	0.0902091
ENSMUSG00000076432	Ywhaq	1341.79	1075.4	1608.17	1.49541	0.580542	0.000890233	0.0262563
ENSMUSG00000025318	Jph3	1389.69	1113.95	1665.43	1.49507	0.580217	0.000667308	0.0219514
ENSMUSG00000058886	Deaf1	951.886	763.065	1140.71	1.4949	0.580051	0.00118308	0.0311261
ENSMUSG00000003346	Abhd17a	662.154	530.882	793.426	1.49454	0.579705	0.00214955	0.0444978
ENSMUSG00000022099	Dmtn	2538.33	2036.45	3040.21	1.4929	0.578113	0.00118779	0.0311548
ENSMUSG00000022054	Nefm	866.623	695.327	1037.92	1.49271	0.57793	0.000992034	0.0278675
ENSMUSG00000010376	Nedd8	324.62	260.468	388.772	1.49259	0.577818	0.00506847	0.0764211
ENSMUSG00000057177	Gsk3a	391.262	313.981	468.543	1.49226	0.577501	0.00522881	0.0779666
ENSMUSG00000004748	Mtfp1	438.799	352.31	525.289	1.49099	0.576266	0.00454416	0.0711912
ENSMUSG00000024953	Prdx5	407.516	327.307	487.726	1.49012	0.575427	0.00495601	0.0755742
ENSMUSG00000059323	Tonsl	498.186	400.268	596.104	1.48926	0.574597	0.00453466	0.0711912
ENSMUSG00000020083	2010107G23Rik	369.046	296.514	441.577	1.48923	0.574565	0.00645165	0.0875111
ENSMUSG00000007021	Syngr3	2363.86	1899.82	2827.91	1.48852	0.573878	0.000938788	0.0268776
ENSMUSG00000031144	Syp	2144.5	1723.78	2565.23	1.48815	0.573516	0.000771455	0.0239652
ENSMUSG00000028793	Rnf19b	659.544	530.334	788.754	1.48728	0.572676	0.00373133	0.0637179
ENSMUSG00000004285	Atp6v1f	430.2	346.094	514.307	1.48603	0.571465	0.00349625	0.0613683
ENSMUSG00000036620	Mgat4b	446.248	359.183	533.312	1.48479	0.570262	0.00400221	0.0659553
ENSMUSG00000020866	Cacna1g	438.73	353.286	524.174	1.48371	0.569208	0.00499397	0.0756691
ENSMUSG00000008140	Emc10	738.498	594.769	882.228	1.48331	0.568821	0.0028481	0.0531581
ENSMUSG00000022391	Rangap1	864.096	695.992	1032.2	1.48306	0.568578	0.00207878	0.0438189
ENSMUSG00000028222	Calb1	1805.68	1454.64	2156.71	1.48264	0.568164	0.00193144	0.0421237
ENSMUSG00000028782	Bai2	662.621	533.906	791.336	1.48216	0.567705	0.00193112	0.0421237
ENSMUSG00000018648	Dusp14	714.917	576.099	853.736	1.48193	0.567474	0.00537506	0.0791064
ENSMUSG00000056158	Car10	1949.19	1571.64	2326.75	1.48046	0.566048	0.00199671	0.0430723
ENSMUSG00000040998	Npnt	5203.84	4195.88	6211.8	1.48045	0.566037	0.00237918	0.0474774
ENSMUSG00000074247	Dda1	1314.01	1059.66	1568.35	1.48005	0.565646	0.00188159	0.0418665
ENSMUSG00000026426	Arl8a	1459.11	1176.77	1741.44	1.47984	0.565445	0.00109129	0.0296921
ENSMUSG00000048895	Cdk5r1	2305.32	1859.37	2751.26	1.47968	0.565283	0.00108343	0.029653
ENSMUSG00000028798	Eif3i	591.022	476.722	705.322	1.47952	0.565133	0.00535442	0.0788865
ENSMUSG00000020496	Rnf187	1804.7	1455.74	2153.66	1.47943	0.565039	0.000793696	0.0243723
ENSMUSG00000040009	Gnaz	1649.08	1330.96	1967.19	1.47802	0.563665	0.00168435	0.0390077
ENSMUSG00000042763	Maneal	667.374	538.854	795.894	1.47701	0.562681	0.00160919	0.0377857
ENSMUSG00000029875	Ccdc184	684.14	552.428	815.852	1.47685	0.562519	0.00351683	0.0615714
ENSMUSG00000025132	Arhgdia	1301.84	1051.28	1552.41	1.47669	0.562368	0.00159502	0.037567
ENSMUSG00000032773	Chrm1	1517.48	1225.57	1809.38	1.47636	0.562046	0.00192895	0.0421237
ENSMUSG00000039717	Ralyl	1264.9	1021.76	1508.03	1.47591	0.561609	0.00172991	0.0396379
ENSMUSG00000067377	Tspan6	464.472	375.194	553.751	1.4759	0.561599	0.00509484	0.0766107
ENSMUSG00000001034	Mapk7	314.434	254.001	374.866	1.47585	0.561543	0.00748155	0.0959409
ENSMUSG00000017929	B4galt5	603.599	487.655	719.544	1.47552	0.561224	0.00344513	0.0607018
ENSMUSG00000027673	Ndufb5	587.674	474.908	700.441	1.4749	0.560617	0.00387848	0.0647925
ENSMUSG00000046658	Zfp316	385.819	311.811	459.826	1.4747	0.560417	0.00488642	0.0748585
ENSMUSG00000024743	Syt7	786.308	635.529	937.086	1.4745	0.560224	0.0020356	0.0435719
ENSMUSG00000015879	Fam184b	648.517	524.178	772.857	1.47442	0.560146	0.00614757	0.0851376
ENSMUSG00000040276	Pacsin1	1846.01	1493.16	2198.85	1.47262	0.558383	0.00135519	0.0338773
ENSMUSG00000003402	Prkcsh	394.395	319.105	469.685	1.47188	0.557662	0.00724017	0.0940795
ENSMUSG00000025204	Ndufb8	758.892	614.206	903.578	1.47113	0.556928	0.00210619	0.0440614
ENSMUSG00000030854	Ptpn5	895.623	725.159	1066.09	1.47014	0.555957	0.00243869	0.0481104
ENSMUSG00000030729	Pgm2l1	4387.06	3554.41	5219.71	1.46852	0.55436	0.00155356	0.0367783
ENSMUSG00000024501	Dpysl3	2247.26	1821.29	2673.23	1.46777	0.553625	0.00110424	0.0298208
ENSMUSG00000005873	Reep5	1707.09	1383.75	2030.42	1.46733	0.553193	0.00095688	0.0272671
ENSMUSG00000005566	Trim28	1275.33	1033.77	1516.89	1.46733	0.553193	0.00219256	0.0449183
ENSMUSG00000034336	Ina	1675.72	1358.34	1993.09	1.46729	0.553156	0.0012358	0.032044
ENSMUSG00000029121	Crmp1	3256.57	2640.46	3872.68	1.46667	0.552542	0.00122904	0.0319342
ENSMUSG00000040563	Lppr2	996.167	807.813	1184.52	1.46633	0.552211	0.00412452	0.0670764
ENSMUSG00000032174	Icam5	543.005	440.464	645.545	1.4656	0.551492	0.00772884	0.0975723
ENSMUSG00000042589	Cux2	661.391	536.541	786.241	1.46539	0.551284	0.00576075	0.0821633
ENSMUSG00000022199	Slc22a17	1563.8	1268.74	1858.85	1.46511	0.551012	0.00152117	0.0364934
ENSMUSG00000030246	Ldhb	1165.92	945.962	1385.88	1.46505	0.550947	0.00141025	0.0348138
ENSMUSG00000014769	Psmb1	891.476	724.166	1058.79	1.46208	0.548019	0.00280598	0.0529287
ENSMUSG00000022890	Atp5j	661.145	537.305	784.984	1.46096	0.546922	0.00291841	0.0542512
ENSMUSG00000045038	Prkce	1364.79	1109.33	1620.25	1.46057	0.546529	0.00148729	0.036094
ENSMUSG00000044857	Lemd2	539.585	438.604	640.566	1.46047	0.546428	0.00327834	0.0585074
ENSMUSG00000006356	Crip2	648.393	527.395	769.391	1.45885	0.544834	0.00273428	0.0521584
ENSMUSG00000021262	Evl	323.519	263.199	383.839	1.45836	0.544348	0.00777285	0.0978602
ENSMUSG00000063229	Ldha	3257.66	2650.74	3864.59	1.45793	0.543923	0.00194468	0.0423458
ENSMUSG00000022658	Tagln3	944.739	769.201	1120.28	1.45642	0.542423	0.00301971	0.0553174
ENSMUSG00000003378	Grik5	591.93	481.98	701.88	1.45624	0.542251	0.00385698	0.0645112
ENSMUSG00000036752	Tubb4b	934.627	761.079	1108.17	1.45606	0.542066	0.0031656	0.0569355
ENSMUSG00000032355	Mlip	1651.01	1344.7	1957.32	1.45558	0.541596	0.00379702	0.0640602
ENSMUSG00000039982	Dtx4	2537.68	2068	3007.36	1.45424	0.540262	0.00347596	0.0610896
ENSMUSG00000036432	Siah2	411.26	335.206	487.314	1.45378	0.539806	0.0078694	0.0983957
ENSMUSG00000032112	Trappc4	489.947	399.351	580.543	1.45372	0.539746	0.00783953	0.0982531
ENSMUSG00000026207	Speg	645.028	525.834	764.223	1.45336	0.539388	0.00501082	0.0758414
ENSMUSG00000012848	Rps5	579.13	472.176	686.084	1.45302	0.539059	0.00479737	0.073903
ENSMUSG00000034295	Fhod3	605.056	493.52	716.592	1.452	0.538044	0.00565168	0.0812774
ENSMUSG00000042182	Bend6	1106.52	902.629	1310.41	1.45177	0.537817	0.00205019	0.043658
ENSMUSG00000038390	Gpr162	429.769	350.721	508.818	1.45078	0.536824	0.00584689	0.0827104
ENSMUSG00000033379	Atp6v0b	1551.56	1266.25	1836.86	1.45062	0.536674	0.00237099	0.0474506
ENSMUSG00000037217	Syn1	1540.23	1257.23	1823.23	1.4502	0.536248	0.00207151	0.043804
ENSMUSG00000023236	Scg5	1244.83	1016.15	1473.51	1.45009	0.536142	0.00121185	0.0316063
ENSMUSG00000029168	Dpysl5	1687.31	1377.74	1996.88	1.44939	0.535442	0.00158922	0.0374941
ENSMUSG00000070570	Slc17a7	2442.04	1994.02	2890.06	1.44936	0.53542	0.00113265	0.0303406
ENSMUSG00000022956	Atp5o	567.13	463.109	671.152	1.44923	0.535288	0.00439907	0.0700261
ENSMUSG00000024212	Mllt1	843.805	689.189	998.42	1.44869	0.534746	0.00455126	0.0712208
ENSMUSG00000061111	Fam195b	906.524	740.61	1072.44	1.44805	0.53411	0.00389716	0.0648968
ENSMUSG00000027612	Mmp24	862.362	704.628	1020.1	1.44771	0.533772	0.00268709	0.0516138
ENSMUSG00000049939	Lrrc4	1053.82	861.386	1246.26	1.44681	0.532872	0.00322259	0.057661
ENSMUSG00000032171	Pin1	823.39	673.147	973.634	1.44639	0.532458	0.00436544	0.0696509
ENSMUSG00000016386	Mpped2	820.407	670.896	969.918	1.44571	0.531774	0.00599996	0.0841172
ENSMUSG00000033917	Gde1	1934.27	1581.82	2286.72	1.44563	0.531696	0.00184276	0.0412951
ENSMUSG00000060240	Cend1	1460.11	1194.15	1726.08	1.44545	0.531517	0.00151509	0.0364278
ENSMUSG00000000308	Ckmt1	681.852	557.679	806.025	1.44532	0.531391	0.00507672	0.0764211
ENSMUSG00000044117	2900011O08Rik	1645.1	1345.94	1944.26	1.44454	0.530607	0.00192599	0.0421237
ENSMUSG00000029559	2210016L21Rik	580.748	475.15	686.345	1.44448	0.530551	0.00801164	0.0994204
ENSMUSG00000032482	Cspg5	1632.57	1336.03	1929.11	1.44391	0.529982	0.0011534	0.0307181
ENSMUSG00000031231	Cox7b	376.399	308.073	444.724	1.44357	0.529639	0.00715702	0.0935954
ENSMUSG00000040385	Ppp1ca	1118.78	915.835	1321.73	1.44319	0.529264	0.00371407	0.0636586
ENSMUSG00000034868	Myl12b	989.577	810.134	1169.02	1.443	0.529068	0.00310643	0.0563307
ENSMUSG00000024429	Gnl1	641.693	525.628	757.758	1.44162	0.527696	0.00522021	0.0779666
ENSMUSG00000059146	Ntrk3	1075.35	881.244	1269.45	1.44052	0.526593	0.00498825	0.0756651
ENSMUSG00000067274	Rplp0	633.797	519.458	748.136	1.44022	0.526294	0.00636521	0.0866253
ENSMUSG00000055717	Slain1	963.398	789.962	1136.83	1.4391	0.525168	0.00301658	0.0553174
ENSMUSG00000062380	Tubb3	4269.35	3501.48	5037.21	1.43859	0.524659	0.00310756	0.0563307
ENSMUSG00000022474	Pmm1	768.088	630.093	906.083	1.43801	0.524078	0.00553739	0.0803872
ENSMUSG00000018474	Chd3	1688.23	1385.17	1991.29	1.43757	0.523637	0.00229077	0.0464493
ENSMUSG00000027394	Ttl	831.871	682.937	980.805	1.43616	0.522215	0.00345627	0.0608207
ENSMUSG00000058624	Gda	1552.8	1275.07	1830.53	1.43562	0.521676	0.00250103	0.0488601
ENSMUSG00000019054	Fis1	444.716	365.226	524.205	1.43529	0.521343	0.00746715	0.0959409
ENSMUSG00000025158	Rfng	725.622	596.143	855.1	1.43439	0.520435	0.00444361	0.0704921
ENSMUSG00000030357	Fkbp4	850.397	698.808	1001.99	1.43385	0.519895	0.00610433	0.0847933
ENSMUSG00000004897	Hdgf	751.397	617.455	885.338	1.43385	0.519895	0.00362442	0.0628217
ENSMUSG00000026603	Smyd2	634.277	521.45	747.105	1.43274	0.518781	0.00791126	0.0987944
ENSMUSG00000020684	Rasl10b	476.688	392.119	561.257	1.43134	0.517369	0.00625785	0.086172
ENSMUSG00000061981	Flot2	1240.26	1020.24	1460.29	1.43132	0.517346	0.00290157	0.0540534
ENSMUSG00000074886	Grk6	464.318	382.132	546.505	1.43015	0.516166	0.00487346	0.0747426
ENSMUSG00000034390	Cmip	2058.63	1694.51	2422.76	1.42977	0.515781	0.00192876	0.0421237
ENSMUSG00000033615	Cplx1	1579.27	1300.83	1857.71	1.4281	0.514094	0.00154171	0.0366859
ENSMUSG00000022656	Pvrl3	3724.43	3068.1	4380.77	1.42785	0.513841	0.00466627	0.072692
ENSMUSG00000070802	Pnmal2	1021.21	841.416	1201	1.42736	0.51335	0.00316028	0.0569355
ENSMUSG00000003410	Elavl3	1896.05	1563.31	2228.78	1.42568	0.511648	0.00368281	0.0634369
ENSMUSG00000023965	Fbxl17	693.69	572.118	815.263	1.42499	0.510953	0.00439849	0.0700261
ENSMUSG00000033594	Spata2l	1621.56	1338.6	1904.51	1.42276	0.50869	0.00544791	0.0796706
ENSMUSG00000026797	Stxbp1	3652.12	3015.23	4289.01	1.42245	0.508377	0.00283702	0.0531581
ENSMUSG00000056367	Actr3b	1251.51	1033.65	1469.36	1.42152	0.507438	0.00616821	0.085168
ENSMUSG00000046447	Camk2n1	2403.6	1985.55	2821.64	1.42109	0.506997	0.00187218	0.0417516
ENSMUSG00000027254	Map1a	2410.23	1991.05	2829.42	1.42107	0.506977	0.0028072	0.0529287
ENSMUSG00000018565	Elp5	831.079	686.735	975.423	1.42038	0.506275	0.0060897	0.08476
ENSMUSG00000017466	Timp2	1565.17	1293.89	1836.45	1.41933	0.505207	0.0019044	0.0420002
ENSMUSG00000028745	Capzb	884.484	731.221	1037.75	1.4192	0.505074	0.00355853	0.0620681
ENSMUSG00000021259	Cyp46a1	704.041	582.699	825.384	1.41648	0.502314	0.00627125	0.0862469
ENSMUSG00000020949	Fkbp3	507.221	420.119	594.323	1.41465	0.500449	0.00605728	0.0845011
ENSMUSG00000022551	Cyc1	937.432	776.986	1097.88	1.413	0.498758	0.00551438	0.0802464
ENSMUSG00000042682	Selk	904.908	750.373	1059.44	1.41189	0.497627	0.00580448	0.0824455
ENSMUSG00000028677	Rnf220	802.44	665.642	939.238	1.41103	0.496744	0.00570613	0.0816311
ENSMUSG00000019179	Mdh2	1654.89	1372.79	1936.99	1.41099	0.496709	0.00392353	0.0652304
ENSMUSG00000001729	Akt1	670.319	556.239	784.399	1.41018	0.495881	0.00389877	0.0648968
ENSMUSG00000034730	Bai1	592.12	492.414	691.826	1.40497	0.490537	0.00766394	0.0972849
ENSMUSG00000022415	Syngr1	2435.08	2026.78	2843.39	1.40291	0.48842	0.00280905	0.0529287
ENSMUSG00000046329	Slc25a23	1134.93	944.638	1325.22	1.40289	0.488402	0.0039463	0.0654518
ENSMUSG00000025178	Pi4k2a	882.675	735.525	1029.82	1.40012	0.485553	0.0060877	0.08476
ENSMUSG00000009894	Snap47	2065.86	1722.52	2409.2	1.39865	0.484032	0.00481792	0.074137
ENSMUSG00000056201	Cfl1	1359.85	1134.13	1585.58	1.39806	0.483424	0.00426669	0.0686289
ENSMUSG00000025855	Prkar1b	2655.28	2216.48	3094.08	1.39595	0.481243	0.00434458	0.069398
ENSMUSG00000033510	Otud7a	476.252	397.727	554.776	1.39486	0.480125	0.00745684	0.0959409
ENSMUSG00000056124	B4galt6	1283.19	1072.46	1493.92	1.39299	0.478186	0.00550557	0.0802464
ENSMUSG00000032336	Nptn	5176.13	4326.7	6025.56	1.39265	0.477828	0.00723455	0.0940795
ENSMUSG00000029120	Ppp2r2c	2393.38	2000.9	2785.87	1.39231	0.477479	0.00308489	0.0561401
ENSMUSG00000031633	Slc25a4	5952.01	4976.49	6927.54	1.39205	0.477214	0.00580534	0.0824455
ENSMUSG00000009216	Fam163b	1065.94	891.576	1240.31	1.39114	0.476272	0.00787222	0.0983957
ENSMUSG00000011877	Git1	856.573	716.455	996.69	1.39114	0.47627	0.00490102	0.0749163
ENSMUSG00000050148	Ubqln2	703.824	588.917	818.731	1.39023	0.475324	0.00786213	0.0983957
ENSMUSG00000061451	Tmem151a	2822.24	2362.18	3282.29	1.38952	0.474583	0.00714484	0.0935245
ENSMUSG00000027011	Ube2e3	1761.39	1474.55	2048.22	1.38905	0.474095	0.00776585	0.0978602
ENSMUSG00000029126	Nsg1	2154.69	1806.12	2503.27	1.38599	0.470921	0.00574447	0.0820157
ENSMUSG00000024661	Fth1	3639.12	3050.7	4227.53	1.38576	0.470675	0.00403343	0.0663407
ENSMUSG00000031748	Gnao1	4244.95	3561.7	4928.2	1.38366	0.468492	0.00732996	0.094783
ENSMUSG00000030084	Plxna1	1684.39	1413.33	1955.44	1.38357	0.468391	0.00683366	0.0910592
ENSMUSG00000052040	Klf13	1463.44	1228.36	1698.52	1.38275	0.467543	0.00630866	0.0865036
ENSMUSG00000041642	Kif21b	2630.31	2207.89	3052.73	1.38264	0.467429	0.006001	0.0841172
ENSMUSG00000078812	Eif5a	1263.3	1060.71	1465.89	1.38199	0.466746	0.00792501	0.098877
ENSMUSG00000032324	Tspan3	3492.35	2936.1	4048.6	1.3789	0.463521	0.00566636	0.0814039
ENSMUSG00000025738	Fbxl16	2114.05	1777.65	2450.45	1.37847	0.463071	0.00695963	0.0920573
ENSMUSG00000024099	Ndufv2	1118.92	941.246	1296.59	1.37752	0.462076	0.00728637	0.0943956
ENSMUSG00000020894	Vamp2	4217.59	3550.99	4884.18	1.37544	0.459896	0.00635515	0.0866253
ENSMUSG00000068267	Cenpb	705.742	594.269	817.214	1.37516	0.459598	0.0074568	0.0959409
ENSMUSG00000035781	R3hdm4	1343.91	1133.63	1554.2	1.37099	0.455222	0.00655721	0.0883373
ENSMUSG00000057897	Camk2b	3976.95	3357.44	4596.45	1.36904	0.453159	0.00723538	0.0940795
ENSMUSG00000020321	Mdh1	3787.4	3204.73	4370.08	1.36364	0.447458	0.00692861	0.0920573
