# Supplementary material for: TU-Tagging: A Method for Identifying Layer-Enriched Neuronal Genes in Developing Mouse Visual Cortex
Source: eNeuro. 2017 Oct 4;4(5):ENEURO.0181-17.2017. doi: 10.1523/ENEURO.0181-17.2017 (PMC5659240; doi:10.1523/ENEURO.0181-17.2017)
Supplement: Table 1-4 [file enu005172418so11.xlsx]

## Sheet: Sheet1
Gene	Gene_Name	Nr5a1-1	Nr5a1-2	Nr5a1-3	Sepw1-1	Sepw1-2	Sepw1-3	WT-1	WT-2	WT-3
ENSMUSG00000000001	Gnai3	3086	2209	2683	1652	1888	1942	1246	1149	1033
ENSMUSG00000000003	Pbsn	0	0	0	0	0	0	0	0	0
ENSMUSG00000000028	Cdc45	77	68	82	41	50	59	111	71	76
ENSMUSG00000000037	Scml2	59	49	68	32	49	69	33	37	19
ENSMUSG00000000049	Apoh	2	1	1	0	0	1	0	0	0
ENSMUSG00000000056	Narf	2558	1321	1956	1091	1770	1527	1172	948	956
ENSMUSG00000000058	Cav2	480	598	554	370	586	600	350	196	202
ENSMUSG00000000078	Klf6	4111	3129	2794	2611	3359	3403	2801	2664	3150
ENSMUSG00000000085	Scmh1	1857	1430	1638	1056	1471	1471	1392	1143	1052
ENSMUSG00000000088	Cox5a	442	280	372	228	519	467	946	351	289
ENSMUSG00000000093	Tbx2	32	31	21	10	35	19	1	3	0
ENSMUSG00000000094	Tbx4	13	16	5	4	18	4	2	3	4
ENSMUSG00000000103	Zfy2	0	0	0	0	0	0	0	0	0
ENSMUSG00000000120	Ngfr	1	1	3	2	1	1	2	1	0
ENSMUSG00000000125	Wnt3	11	23	19	11	11	16	20	18	21
ENSMUSG00000000126	Wnt9a	224	208	256	177	363	287	66	27	56
ENSMUSG00000000127	Fer	619	440	521	387	432	485	463	440	399
ENSMUSG00000000131	Xpo6	1817	1349	1648	951	1301	1362	1263	1003	1008
ENSMUSG00000000134	Tfe3	903	605	607	390	554	557	289	235	279
ENSMUSG00000000142	Axin2	171	111	150	104	179	127	74	46	78
ENSMUSG00000000148	Brat1	1054	652	817	520	929	652	364	272	393
ENSMUSG00000000149	Gna12	462	924	1235	645	1308	789	452	300	219
ENSMUSG00000000154	Slc22a18	0	0	1	0	1	1	2	0	1
ENSMUSG00000000157	Itgb2l	0	1	0	0	0	2	0	0	0
ENSMUSG00000000159	Igsf5	10	7	3	6	7	12	8	9	6
ENSMUSG00000000167	Pih1d2	42	37	29	17	31	20	29	13	27
ENSMUSG00000000168	Dlat	2256	1683	2085	1311	2004	1958	762	332	365
ENSMUSG00000000171	Sdhd	1438	1155	1253	927	1706	1402	2891	1879	1674
ENSMUSG00000000182	Fgf23	12	0	1	3	6	6	0	0	0
ENSMUSG00000000183	Fgf6	0	0	0	0	0	0	0	0	0
ENSMUSG00000000184	Ccnd2	2457	2183	2781	1451	2056	2562	3105	2306	2786
ENSMUSG00000000194	Gpr107	1430	928	1098	657	946	990	764	515	653
ENSMUSG00000000197	Nalcn	1313	931	1087	683	896	877	721	415	455
ENSMUSG00000000202	Btbd17	220	194	262	94	261	182	16	16	10
ENSMUSG00000000204	Slfn4	0	2	1	0	1	0	0	0	1
ENSMUSG00000000214	Th	12	16	14	6	9	5	18	7	9
ENSMUSG00000000215	Ins2	0	0	0	0	1	0	0	0	0
ENSMUSG00000000216	Scnn1g	4	0	1	0	0	4	6	1	0
ENSMUSG00000000223	Drp2	1346	967	1371	741	1199	1247	1003	764	672
ENSMUSG00000000244	Tspan32	10	2	2	2	5	6	6	12	4
ENSMUSG00000000247	Lhx2	423	340	485	304	507	423	139	67	88
ENSMUSG00000000248	Clec2g	0	0	1	0	0	1	0	0	2
ENSMUSG00000000253	Gmpr	279	182	250	187	316	201	329	151	197
ENSMUSG00000000263	Glra1	2	5	2	0	0	1	9	0	0
ENSMUSG00000000266	Mid2	1016	945	1079	535	649	737	395	364	288
ENSMUSG00000000275	Trim25	194	120	169	64	127	111	63	65	43
ENSMUSG00000000276	Dgke	1640	1354	1281	919	1097	1331	627	517	494
ENSMUSG00000000278	Scpep1	368	212	274	171	215	193	470	285	325
ENSMUSG00000000282	Mnt	384	346	316	276	472	389	114	68	83
ENSMUSG00000000290	Itgb2	78	65	88	23	40	40	66	46	84
ENSMUSG00000000295	Hddc2	305	203	282	148	178	185	390	228	233
ENSMUSG00000000296	Tpd52l1	81	60	81	29	85	49	113	45	98
ENSMUSG00000000301	Pemt	20	17	26	19	37	27	48	21	19
ENSMUSG00000000303	Cdh1	93	32	40	13	51	11	29	31	35
ENSMUSG00000000305	Cdh4	324	256	364	137	363	336	292	193	289
ENSMUSG00000000308	Ckmt1	705	534	646	454	1009	815	2702	773	829
ENSMUSG00000000317	Bcl6b	223	126	153	74	150	141	114	90	121
ENSMUSG00000000318	Clec10a	6	4	10	5	2	2	14	3	7
ENSMUSG00000000320	Alox12	4	2	4	0	3	0	1	1	5
ENSMUSG00000000325	Arvcf	649	409	598	273	472	401	96	31	59
ENSMUSG00000000326	Comt	621	516	625	421	869	580	827	474	490
ENSMUSG00000000339	Rtca	363	264	272	191	331	294	313	95	117
ENSMUSG00000000340	Dbt	754	591	749	364	473	549	444	386	429
ENSMUSG00000000346	Dazap2	2266	1578	1777	1070	1756	1465	2535	1679	2296
ENSMUSG00000000355	Mcts1	249	265	306	185	374	337	638	318	307
ENSMUSG00000000359	Rem1	3	2	0	0	6	0	0	6	6
ENSMUSG00000000365	Rnf17	30	36	34	19	13	37	40	33	28
ENSMUSG00000000374	Trappc10	691	509	680	373	648	668	236	150	93
ENSMUSG00000000378	Ccm2	626	458	580	316	853	583	327	255	365
ENSMUSG00000000381	Wap	0	0	0	0	0	0	0	0	1
ENSMUSG00000000384	Tbrg4	116	107	96	52	146	117	235	155	184
ENSMUSG00000000385	Tmprss2	7	2	0	0	3	8	1	2	0
ENSMUSG00000000386	Mx1	8	12	16	5	2	7	6	12	2
ENSMUSG00000000392	Fap	51	48	51	39	24	48	82	47	35
ENSMUSG00000000394	Gcg	1	0	0	0	1	4	2	2	1
ENSMUSG00000000399	Ndufa9	788	656	787	484	836	691	2473	1150	1087
ENSMUSG00000000402	Egfl6	29	38	22	29	35	28	53	23	29
ENSMUSG00000000409	Lck	44	33	54	47	87	62	87	45	30
ENSMUSG00000000411	Tssk3	2	1	4	1	2	2	4	2	5
ENSMUSG00000000416	Cttnbp2	7305	5847	4757	4068	4237	4982	3590	3618	3823
ENSMUSG00000000420	Galnt1	1475	1468	2001	892	1164	1133	503	381	370
ENSMUSG00000000435	Myf5	3	4	0	3	1	7	1	0	0
ENSMUSG00000000439	Mkrn2	798	480	560	436	650	537	711	467	660
ENSMUSG00000000440	Pparg	78	62	55	33	52	51	32	40	37
ENSMUSG00000000441	Raf1	4977	3135	3479	2309	3181	2551	1379	1238	1273
ENSMUSG00000000486	42614	0	0	3	0	2	1	6	0	3
ENSMUSG00000000489	Pdgfb	173	162	187	148	273	184	152	88	115
ENSMUSG00000000530	Acvrl1	103	37	72	19	115	45	43	20	33
ENSMUSG00000000531	Grasp	204	221	152	104	222	163	10	3	16
ENSMUSG00000000532	Acvr1b	452	432	530	442	746	738	367	216	187
ENSMUSG00000000538	Tom1l2	3270	2388	2906	1679	2908	2663	2090	1094	1428
ENSMUSG00000000544	Gpa33	0	0	2	0	1	0	1	0	0
ENSMUSG00000000552	Zfp385a	162	140	196	99	204	98	40	20	13
ENSMUSG00000000555	Itga5	138	108	146	46	154	68	68	45	46
ENSMUSG00000000560	Gabra2	1125	636	922	266	580	672	322	271	293
ENSMUSG00000000561	Wdr77	2027	1262	1437	1026	1539	1455	1171	894	973
ENSMUSG00000000562	Adora3	12	10	18	6	10	12	34	30	26
ENSMUSG00000000563	Atp5f1	2029	1667	2004	1252	2444	2003	3658	1639	1903
ENSMUSG00000000567	Sox9	1367	1004	1373	549	707	809	326	474	528
ENSMUSG00000000568	Hnrnpd	565	773	965	538	924	916	311	170	205
ENSMUSG00000000579	Dynlt1c	41	18	18	13	19	8	16	19	23
ENSMUSG00000000581	C1d	915	766	924	596	1053	852	1209	851	800
ENSMUSG00000000594	Gm2a	973	650	797	496	882	696	1907	926	1001
ENSMUSG00000000600	Krit1	1605	1234	1484	978	1072	1153	988	1052	1198
ENSMUSG00000000605	Clcn4-2	6096	3590	4836	2929	4991	4609	7340	3990	3837
ENSMUSG00000000606	Vmn2r88	0	0	0	0	0	0	0	0	0
ENSMUSG00000000617	Grm6	1	1	1	2	0	1	0	0	0
ENSMUSG00000000627	Sema4f	648	460	645	397	826	587	229	122	135
ENSMUSG00000000628	Hk2	164	134	190	70	77	100	141	198	182
ENSMUSG00000000631	Myo18a	1610	1369	1889	863	1647	1299	743	398	454
ENSMUSG00000000632	Sez6	858	812	1225	673	1550	1115	886	177	295
ENSMUSG00000000673	Haao	2	0	2	1	0	0	3	1	0
ENSMUSG00000000682	Cd52	8	3	3	2	3	0	9	12	4
ENSMUSG00000000686	Abhd15	105	69	40	29	19	21	17	19	23
ENSMUSG00000000690	Hoxb6	0	0	0	0	0	0	0	0	0
ENSMUSG00000000693	Loxl3	73	52	67	53	73	45	41	23	35
ENSMUSG00000000701	Tcl1b5	0	0	0	0	0	0	0	0	0
ENSMUSG00000000706	Btn1a1	8	4	2	2	1	0	3	2	3
ENSMUSG00000000708	Kat2b	443	313	453	224	254	354	166	180	191
ENSMUSG00000000711	Rab5b	661	601	551	420	516	598	1079	833	637
ENSMUSG00000000724	Cryba1	3	0	5	1	1	1	2	0	1
ENSMUSG00000000730	Dnmt3l	2	0	0	0	2	2	4	0	1
ENSMUSG00000000731	Aire	1	2	0	1	0	0	2	0	1
ENSMUSG00000000732	Icosl	89	63	63	36	43	39	39	58	59
ENSMUSG00000000738	Spg7	574	346	411	251	457	387	254	176	205
ENSMUSG00000000739	Sult5a1	2	0	2	0	2	0	0	0	1
ENSMUSG00000000740	Rpl13	107	76	71	43	83	90	147	52	45
ENSMUSG00000000743	Chmp1a	1220	739	914	628	1220	909	1417	492	757
ENSMUSG00000000751	Rpa1	662	438	667	361	621	484	843	464	495
ENSMUSG00000000753	Serpinf1	35	16	34	12	38	29	112	16	33
ENSMUSG00000000759	Tubgcp3	1540	986	1060	648	856	879	809	639	581
ENSMUSG00000000766	Oprm1	49	42	38	13	18	43	53	37	59
ENSMUSG00000000776	Polr3d	268	267	282	224	416	355	177	84	94
ENSMUSG00000000782	Tcf7	49	75	89	37	82	48	28	26	27
ENSMUSG00000000787	Ddx3x	5326	4687	5278	2927	3969	4650	2806	2430	2783
ENSMUSG00000000791	Il12rb1	4	5	10	0	7	2	1	2	2
ENSMUSG00000000792	Slc5a5	43	44	80	37	75	83	64	44	27
ENSMUSG00000000794	Kcnn3	211	108	142	75	135	159	67	99	56
ENSMUSG00000000804	Usp32	3171	2527	2977	1626	2097	2463	1310	1008	962
ENSMUSG00000000805	Car4	273	209	220	117	392	205	354	154	210
ENSMUSG00000000811	Txnrd3	91	54	89	52	107	71	42	29	31
ENSMUSG00000000817	Fasl	17	7	9	11	24	10	3	4	4
ENSMUSG00000000823	Znf512b	2319	2071	2057	1407	2075	2120	2252	2025	2498
ENSMUSG00000000826	Dnajc5	7806	5176	6388	3911	6882	5898	4723	2479	2556
ENSMUSG00000000827	Tpd52l2	1146	944	946	683	1062	890	1538	1347	1581
ENSMUSG00000000838	Fmr1	2610	2028	2344	1354	1673	1962	714	556	580
ENSMUSG00000000861	Bcl11a	4893	3630	3779	2674	3728	3473	1792	1815	1564
ENSMUSG00000000869	Il4	38	46	31	28	33	39	27	28	17
ENSMUSG00000000876	Pxmp4	318	214	272	164	293	252	411	242	266
ENSMUSG00000000881	Dlg3	2140	1411	2018	1061	1893	1815	795	291	289
ENSMUSG00000000884	Gnb1l	110	74	73	70	119	105	91	66	49
ENSMUSG00000000889	Dbh	11	7	3	5	17	11	18	0	13
ENSMUSG00000000901	Mmp11	18	18	20	10	16	21	20	16	22
ENSMUSG00000000902	Smarcb1	852	584	739	434	958	718	1164	713	725
ENSMUSG00000000903	Vpreb3	2	0	0	0	0	6	2	0	1
ENSMUSG00000000915	Hip1r	770	551	593	332	698	504	301	87	114
ENSMUSG00000000916	Nsun5	167	115	113	93	176	127	106	71	82
ENSMUSG00000000934	Top1mt	63	37	67	29	65	46	126	42	44
ENSMUSG00000000938	Hoxa10	0	0	0	0	0	0	0	0	0
ENSMUSG00000000942	Hoxa4	0	1	1	1	1	2	0	0	0
ENSMUSG00000000948	Snrpn	4387	3803	4327	2563	5662	5419	18780	4794	4854
ENSMUSG00000000957	Mmp14	357	293	420	156	326	198	79	58	52
ENSMUSG00000000958	Slc7a7	80	37	100	26	41	37	48	44	57
ENSMUSG00000000959	Oxa1l	834	569	629	458	821	593	762	479	501
ENSMUSG00000000976	Heatr6	1156	640	651	461	647	601	724	649	683
ENSMUSG00000000982	Ccl3	32	7	14	4	2	6	5	8	7
ENSMUSG00000000983	Wfdc18	0	0	0	0	0	0	1	1	1
ENSMUSG00000001014	Icam4	0	0	0	0	0	0	0	0	0
ENSMUSG00000001016	Ilf2	1071	591	845	519	917	797	1794	1054	995
ENSMUSG00000001017	Chtop	2395	1612	1965	1236	2106	1772	657	409	482
ENSMUSG00000001018	Snapin	994	683	795	420	916	644	471	257	285
ENSMUSG00000001020	S100a4	4	4	3	1	8	2	6	1	4
ENSMUSG00000001021	S100a3	3	4	2	0	9	6	3	1	9
ENSMUSG00000001023	S100a5	0	0	0	0	0	0	0	0	0
ENSMUSG00000001025	S100a6	14	7	23	9	25	25	68	24	22
ENSMUSG00000001027	Scn4a	0	3	2	0	0	1	0	1	0
ENSMUSG00000001029	Icam2	24	31	22	14	41	23	22	17	25
ENSMUSG00000001034	Mapk7	261	297	283	231	494	329	161	83	83
ENSMUSG00000001036	Epn2	2609	1785	2204	1323	1799	1739	1390	997	903
ENSMUSG00000001039	B9d1	176	143	121	85	144	112	223	141	190
ENSMUSG00000001052	Sec24b	1444	1201	1372	875	1229	1102	691	495	522
ENSMUSG00000001053	N4bp3	62	51	50	29	70	37	14	6	10
ENSMUSG00000001054	Rmnd5b	943	649	673	507	1014	614	627	299	342
ENSMUSG00000001056	Nhp2	124	107	126	100	254	163	454	172	170
ENSMUSG00000001062	Vps9d1	707	467	451	357	685	556	331	194	194
ENSMUSG00000001065	Zfp276	621	370	370	272	466	338	115	101	84
ENSMUSG00000001076	C1ql4	0	0	0	0	0	0	0	0	0
ENSMUSG00000001082	Mfsd10	312	165	188	151	271	180	108	53	78
ENSMUSG00000001089	Luzp1	2330	1678	1888	1090	1538	1433	1312	1059	966
ENSMUSG00000001095	Slc13a2	1	0	0	0	0	0	0	0	0
ENSMUSG00000001098	Kctd10	532	285	351	201	396	261	202	136	130
ENSMUSG00000001100	Poldip2	1157	750	913	574	1240	926	484	211	254
ENSMUSG00000001103	Sebox	3	3	2	1	6	4	2	3	4
ENSMUSG00000001105	Ift20	557	309	347	242	456	461	817	482	448
ENSMUSG00000001119	Col6a1	218	182	157	80	182	101	187	53	44
ENSMUSG00000001120	Pcbp3	328	256	313	209	483	380	351	105	156
ENSMUSG00000001123	Lgals9	205	164	189	93	217	130	338	284	253
ENSMUSG00000001127	Araf	3005	2531	2656	1917	3769	3139	2695	1474	1649
ENSMUSG00000001128	Cfp	156	110	115	125	99	114	86	67	78
ENSMUSG00000001131	Timp1	8	1	6	5	4	5	2	3	3
ENSMUSG00000001134	Uxt	26	34	17	8	31	27	45	23	29
ENSMUSG00000001138	Cnnm3	432	465	592	371	646	562	253	207	187
ENSMUSG00000001143	Lman2l	608	483	477	348	487	447	656	414	415
ENSMUSG00000001150	Mcm3ap	1830	967	1047	637	841	881	662	329	431
ENSMUSG00000001151	Pcnt	578	376	444	257	364	362	172	90	119
ENSMUSG00000001155	Ftcd	0	1	0	0	0	1	0	0	1
ENSMUSG00000001156	Mxd1	891	545	556	415	580	545	393	302	338
ENSMUSG00000001157	Gmcl1	1277	918	1030	642	884	939	309	374	294
ENSMUSG00000001158	Snrnp27	240	209	210	141	272	207	357	165	197
ENSMUSG00000001166	Oas1c	2	4	2	3	1	4	8	7	4
ENSMUSG00000001168	Oas1h	1	0	0	0	0	1	0	1	0
ENSMUSG00000001173	Ocrl	2581	1835	2000	1328	1312	1743	1242	1040	999
ENSMUSG00000001175	Calm1	18556	15084	19682	12890	28176	23538	45903	16910	16480
ENSMUSG00000001211	Agpat3	2277	1823	2486	1425	2705	2030	1022	399	401
ENSMUSG00000001225	Slc26a3	8	6	7	8	7	2	8	4	3
ENSMUSG00000001227	Sema6b	639	453	598	437	900	658	25	13	14
ENSMUSG00000001228	Uhrf1	80	31	61	26	39	20	38	33	48
ENSMUSG00000001229	Dpp9	418	327	457	286	557	391	356	181	237
ENSMUSG00000001240	Ramp2	123	87	133	56	222	97	76	30	48
ENSMUSG00000001247	Lsr	71	28	39	21	116	44	18	5	16
ENSMUSG00000001248	Gramd1a	1494	1024	1145	801	1299	1035	474	163	190
ENSMUSG00000001249	Hpn	19	9	12	8	6	7	6	5	9
ENSMUSG00000001260	Gabrg1	338	264	379	141	182	230	187	191	188
ENSMUSG00000001270	Ckb	2700	2072	2327	1472	3310	2372	6768	1616	1895
ENSMUSG00000001280	Sp1	1222	858	1047	569	626	824	454	525	431
ENSMUSG00000001281	Itgb7	7	9	3	3	7	9	3	1	11
ENSMUSG00000001285	Myg1	362	248	249	190	330	261	559	290	321
ENSMUSG00000001288	Rarg	23	17	24	11	32	22	10	1	5
ENSMUSG00000001289	Pfdn5	190	143	167	124	339	282	905	314	292
ENSMUSG00000001300	Efnb2	1166	1291	1376	1070	1418	1536	521	571	433
ENSMUSG00000001305	Rrp15	318	203	184	148	207	209	170	174	193
ENSMUSG00000001313	Rnd2	259	215	291	99	271	188	254	109	182
ENSMUSG00000001323	Srr	1280	899	1105	698	955	1045	1240	718	733
ENSMUSG00000001333	Sync	12	6	9	4	13	13	11	7	6
ENSMUSG00000001334	Fndc5	283	375	410	274	635	393	375	226	207
ENSMUSG00000001348	Acp5	3	2	3	1	2	0	5	0	1
ENSMUSG00000001349	Cnn1	3	6	5	4	6	8	7	4	2
ENSMUSG00000001366	Fbxo9	1298	784	934	663	1269	1045	462	200	208
ENSMUSG00000001376	Ccdc132	1626	1331	1549	967	1160	1343	1677	1209	1130
ENSMUSG00000001380	Hars	978	764	858	637	1211	909	1844	843	1045
ENSMUSG00000001383	Zmat2	560	476	552	346	806	739	1368	701	706
ENSMUSG00000001403	Ube2c	64	43	62	38	67	20	66	31	30
ENSMUSG00000001415	Smg5	1010	753	695	539	684	623	248	151	213
ENSMUSG00000001416	Cct3	1585	1164	1421	923	1663	1200	2377	1266	1301
ENSMUSG00000001418	Glmp	467	276	330	203	369	271	634	319	301
ENSMUSG00000001419	Mef2d	1557	1397	1560	1094	1591	1591	793	417	500
ENSMUSG00000001420	Tmem79	1	1	1	0	7	2	5	2	0
ENSMUSG00000001424	Snd1	798	415	648	336	691	551	810	337	314
ENSMUSG00000001435	Col18a1	94	43	57	39	78	60	28	7	12
ENSMUSG00000001436	Slc19a1	457	267	324	212	387	288	445	273	310
ENSMUSG00000001440	Kpnb1	1726	1412	1911	1103	1630	1616	1237	780	887
ENSMUSG00000001441	Npepps	1784	1299	1661	922	1525	1380	1549	1019	876
ENSMUSG00000001444	Tbx21	2	0	0	2	0	0	1	0	0
ENSMUSG00000001445	Mrpl10	527	331	360	280	536	350	580	276	215
ENSMUSG00000001467	Cyp51	2219	1534	1849	1030	1547	1295	1335	911	1083
ENSMUSG00000001472	Tcf25	4390	2651	3122	1829	4190	2850	4266	1383	1444
ENSMUSG00000001473	Tubb6	190	109	151	53	159	88	175	95	135
ENSMUSG00000001482	Def8	814	540	703	421	771	629	912	502	465
ENSMUSG00000001493	Meox1	14	9	12	5	35	4	8	8	12
ENSMUSG00000001494	Sost	0	0	0	0	1	1	1	0	0
ENSMUSG00000001496	Nkx2-1	0	0	0	1	0	1	0	0	0
ENSMUSG00000001497	Pax9	3	1	0	0	0	5	0	2	0
ENSMUSG00000001504	Irx2	0	0	1	0	1	2	0	0	0
ENSMUSG00000001506	Col1a1	75	35	65	12	90	25	72	21	12
ENSMUSG00000001507	Itga3	135	94	160	69	123	87	71	58	58
ENSMUSG00000001508	Sgca	2	2	4	2	1	2	5	2	1
ENSMUSG00000001510	Dlx3	1	1	0	0	0	0	0	0	0
ENSMUSG00000001517	Foxm1	136	103	123	53	82	63	46	44	19
ENSMUSG00000001518	Itfg2	395	276	233	173	318	259	302	191	217
ENSMUSG00000001520	Nrip2	240	188	216	105	147	165	167	147	131
ENSMUSG00000001521	Tulp3	455	412	443	252	362	354	322	413	462
ENSMUSG00000001524	Gtf2h4	212	175	140	140	226	167	197	180	191
ENSMUSG00000001525	Tubb5	3047	1719	3001	1907	5151	3155	12746	4568	3747
ENSMUSG00000001542	Ell2	1101	868	823	579	815	865	374	358	364
ENSMUSG00000001552	Jup	371	242	408	244	388	319	276	174	197
ENSMUSG00000001555	Fkbp10	103	56	88	20	68	58	49	12	26
ENSMUSG00000001558	Klhl10	42	32	15	11	19	15	11	23	20
ENSMUSG00000001566	Mnx1	0	0	0	0	0	1	0	0	0
ENSMUSG00000001569	Nom1	752	587	609	439	605	565	324	214	201
ENSMUSG00000001576	Ergic1	1706	1099	1394	771	1728	1285	680	399	374
ENSMUSG00000001583	Tnk1	0	2	1	2	0	0	1	0	0
ENSMUSG00000001588	Acap1	1	1	0	1	3	0	0	1	0
ENSMUSG00000001604	Tcea3	0	0	0	0	2	1	1	0	0
ENSMUSG00000001622	Csn3	0	0	0	0	1	0	1	0	0
ENSMUSG00000001627	Ifrd1	1589	1312	1124	825	1022	1040	263	282	282
ENSMUSG00000001630	Stk38l	1649	1259	1182	700	763	798	1019	903	1496
ENSMUSG00000001632	Brpf1	937	573	700	477	755	585	184	162	161
ENSMUSG00000001642	Akr1b3	170	132	99	114	177	143	276	128	147
ENSMUSG00000001655	Hoxc13	1	0	0	0	0	0	0	0	0
ENSMUSG00000001656	Hoxc11	0	0	0	0	0	0	0	0	0
ENSMUSG00000001657	Hoxc8	0	0	0	0	0	3	0	0	0
ENSMUSG00000001661	Hoxc6	0	0	0	0	0	0	0	0	0
ENSMUSG00000001663	Gstt1	7	10	11	10	32	12	75	26	13
ENSMUSG00000001665	Gstt3	6	4	4	2	3	1	9	3	3
ENSMUSG00000001666	Ddt	47	29	41	22	41	39	160	79	59
ENSMUSG00000001670	Tat	3	0	0	0	0	0	4	0	0
ENSMUSG00000001672	Marveld3	6	2	4	3	2	3	3	1	4
ENSMUSG00000001674	Ddx18	136	119	122	69	104	90	150	141	142
ENSMUSG00000001687	Ubl3	1282	1655	2075	1287	2384	2053	1007	889	860
ENSMUSG00000001700	Gramd3	537	392	544	245	343	293	329	232	214
ENSMUSG00000001707	Eef1e1	257	269	242	191	375	280	533	343	274
ENSMUSG00000001729	Akt1	341	613	852	467	1088	663	364	96	129
ENSMUSG00000001739	Cldn15	2	11	1	0	1	2	0	0	2
ENSMUSG00000001741	Il16	122	122	115	50	53	66	77	65	74
ENSMUSG00000001750	Tcirg1	164	139	175	102	135	117	72	53	70
ENSMUSG00000001751	Naglu	137	76	122	66	110	89	32	34	16
ENSMUSG00000001755	Coasy	396	199	277	197	372	272	388	142	157
ENSMUSG00000001761	Smo	239	148	202	60	161	105	47	36	35
ENSMUSG00000001763	Tspan33	314	275	271	209	306	254	71	64	46
ENSMUSG00000001767	Crnkl1	719	448	520	317	450	406	571	463	551
ENSMUSG00000001768	Rin2	1438	1125	1571	600	783	899	712	645	925
ENSMUSG00000001773	Folh1	89	89	131	61	51	91	103	141	114
ENSMUSG00000001774	Chordc1	1414	1150	1295	820	1019	1153	1004	802	767
ENSMUSG00000001783	Rtcb	1717	1237	1490	960	1792	1313	2343	1445	1580
ENSMUSG00000001785	Pwp1	885	620	641	403	697	609	718	567	567
ENSMUSG00000001786	Fbxo7	1277	854	1090	779	1203	1082	864	528	545
ENSMUSG00000001794	Capns1	451	423	469	297	753	471	557	198	272
ENSMUSG00000001802	Lrp3	452	639	889	585	1236	889	134	69	86
ENSMUSG00000001804	Dsg4	1	0	0	0	1	0	0	0	0
ENSMUSG00000001815	Evx2	0	0	0	1	0	0	0	0	0
ENSMUSG00000001819	Hoxd13	0	0	0	1	1	0	0	0	0
ENSMUSG00000001823	Hoxd12	0	1	0	1	0	0	0	0	1
ENSMUSG00000001827	Folr1	0	1	0	0	1	3	4	0	0
ENSMUSG00000001829	Clpb	1017	616	690	447	657	603	443	320	355
ENSMUSG00000001833	42620	7681	7325	8013	4623	7077	7366	5915	3910	4227
ENSMUSG00000001844	Zdhhc4	668	382	329	267	419	352	410	213	324
ENSMUSG00000001847	Rac1	2587	2401	3164	1912	3740	2859	1150	673	602
ENSMUSG00000001855	Nup214	831	485	560	279	394	453	1016	888	773
ENSMUSG00000001864	Aif1l	52	54	51	21	62	26	47	50	52
ENSMUSG00000001865	Cpa3	1	0	1	0	0	0	0	0	0
ENSMUSG00000001870	Ltbp1	316	219	296	104	133	183	152	178	158
ENSMUSG00000001891	Ugp2	828	731	1019	530	862	772	547	441	362
ENSMUSG00000001901	Kcnh6	7	9	27	12	10	11	20	7	10
ENSMUSG00000001909	Trmt1	975	643	550	385	666	574	436	249	348
ENSMUSG00000001910	Nacc1	654	512	670	408	714	568	177	68	80
ENSMUSG00000001911	Nfix	1381	1586	2104	1449	3090	2375	3015	1273	1257
ENSMUSG00000001918	Slc1a5	123	57	77	26	39	46	21	21	20
ENSMUSG00000001924	Uba1	2471	1528	2247	1226	2597	1968	3054	988	1054
ENSMUSG00000001930	Vwf	77	71	82	31	117	57	119	46	65
ENSMUSG00000001942	Siae	414	283	377	226	319	402	440	311	253
ENSMUSG00000001943	Vsig2	31	33	31	17	46	46	27	11	25
ENSMUSG00000001946	Esam	529	248	324	172	503	202	381	228	333
ENSMUSG00000001948	Spa17	6	6	10	4	1	3	14	5	4
ENSMUSG00000001962	Fam50a	319	182	192	138	261	206	349	168	248
ENSMUSG00000001964	Emd	179	72	97	81	157	193	107	84	63
ENSMUSG00000001983	Taco1	65	40	59	24	61	49	75	48	48
ENSMUSG00000001985	Grik3	1151	983	1066	611	937	738	573	382	404
ENSMUSG00000001986	Gria3	3409	2836	2560	1686	2698	3138	3111	2029	2523
ENSMUSG00000001988	Npas1	36	32	35	19	38	30	13	1	7
ENSMUSG00000001995	Sipa1l2	1121	844	985	543	879	611	364	239	227
ENSMUSG00000001998	Ap4e1	580	411	445	260	228	314	260	203	259
ENSMUSG00000001999	Blvra	155	163	124	126	180	164	446	191	236
ENSMUSG00000002006	Pdzd4	156	116	129	100	179	190	94	53	48
ENSMUSG00000002007	Srpk3	84	48	55	18	49	35	51	27	42
ENSMUSG00000002010	Idh3g	1052	642	759	621	1104	788	1826	789	762
ENSMUSG00000002012	Pnck	461	339	469	359	959	809	1992	601	608
ENSMUSG00000002014	Ssr4	468	288	263	222	373	376	643	311	346
ENSMUSG00000002015	Bcap31	397	317	372	254	493	392	957	436	374
ENSMUSG00000002017	Fam98a	1157	750	855	640	882	761	369	268	232
ENSMUSG00000002020	Ltbp2	34	14	15	23	16	21	6	2	7
ENSMUSG00000002028	Kmt2a	3678	2767	2478	1775	2011	2388	1776	1772	1750
ENSMUSG00000002031	Ift46	686	361	477	319	511	414	927	566	516
ENSMUSG00000002032	Tmem25	924	588	600	462	756	698	710	434	492
ENSMUSG00000002033	Cd3g	0	0	0	0	0	0	0	0	0
ENSMUSG00000002043	Trappc6a	30	17	28	14	39	35	27	8	6
ENSMUSG00000002052	Supt6	1805	1000	1320	827	1208	1145	1053	550	667
ENSMUSG00000002055	Spag5	130	95	113	39	42	52	109	100	67
ENSMUSG00000002057	Foxn1	0	1	1	3	6	1	0	0	0
ENSMUSG00000002058	Unc119	201	152	148	86	223	131	55	39	45
ENSMUSG00000002059	Rab34	499	323	413	229	413	332	135	103	111
ENSMUSG00000002064	Sdf2	804	576	650	508	960	647	1262	850	746
ENSMUSG00000002068	Ccne1	263	195	260	126	277	179	112	81	90
ENSMUSG00000002076	Hsf2bp	4	5	8	6	9	6	12	7	2
ENSMUSG00000002083	Bbc3	178	79	140	103	165	99	1	2	7
ENSMUSG00000002100	Mybpc3	9	13	1	2	4	7	17	3	1
ENSMUSG00000002102	Psmc3	985	680	870	526	1273	907	2328	851	926
ENSMUSG00000002103	Acp2	1911	1326	1551	909	1451	1285	1905	1501	1598
ENSMUSG00000002104	Rapsn	4	3	3	1	2	3	3	7	1
ENSMUSG00000002105	Slc39a13	396	256	300	211	323	238	120	94	118
ENSMUSG00000002107	Celf2	19858	17032	17235	12858	15389	19367	12275	12839	11100
ENSMUSG00000002108	Nr1h3	22	20	22	7	25	11	28	16	14
ENSMUSG00000002109	Ddb2	107	72	85	57	88	107	86	82	62
ENSMUSG00000002111	Spi1	100	57	78	54	53	31	8	12	7
ENSMUSG00000002129	Sf3a1	1748	1032	1433	955	1478	1247	1159	865	896
ENSMUSG00000002147	Stat6	328	221	313	106	261	172	261	174	205
ENSMUSG00000002190	Clgn	153	146	190	114	156	144	139	83	104
ENSMUSG00000002204	Napsa	11	2	1	3	9	4	10	5	6
ENSMUSG00000002205	Vrk3	267	178	223	121	273	209	387	180	252
ENSMUSG00000002210	Smg9	592	352	363	243	423	361	239	126	154
ENSMUSG00000002221	Paxip1	1000	708	851	580	987	745	424	216	235
ENSMUSG00000002222	Rmnd5a	2340	2212	3079	1572	2209	2381	982	740	623
ENSMUSG00000002227	Mov10	237	177	140	110	122	138	101	79	118
ENSMUSG00000002228	Ppm1j	7	4	10	4	8	6	10	0	0
ENSMUSG00000002233	Rhoc	58	34	41	26	53	29	73	19	26
ENSMUSG00000002240	Prr27	0	0	0	1	0	0	1	0	0
ENSMUSG00000002249	Tead3	19	11	15	6	12	20	0	3	3
ENSMUSG00000002250	Ppard	61	63	55	37	54	67	22	18	22
ENSMUSG00000002257	Def6	37	32	25	17	47	16	11	11	2
ENSMUSG00000002265	Peg3	18278	9399	9812	6568	7397	9468	7542	6455	5645
ENSMUSG00000002266	Zim1	25	19	21	14	21	9	12	13	4
ENSMUSG00000002274	Metrn	6	6	10	2	5	2	2	1	0
ENSMUSG00000002279	Lmf1	287	176	214	91	166	166	317	196	216
ENSMUSG00000002280	Narfl	402	254	313	208	452	319	365	198	256
ENSMUSG00000002289	Angptl4	192	126	167	55	124	70	134	79	89
ENSMUSG00000002297	Dbf4	172	110	104	75	97	109	37	40	37
ENSMUSG00000002307	Daxx	581	382	397	317	569	332	288	189	299
ENSMUSG00000002308	Cd320	286	157	199	119	207	168	159	108	105
ENSMUSG00000002319	Ipo4	915	587	703	432	875	709	1065	412	456
ENSMUSG00000002320	Tm9sf1	764	431	454	301	478	351	359	187	271
ENSMUSG00000002324	Rec8	3	3	0	10	13	16	16	10	10
ENSMUSG00000002325	Irf9	259	160	174	148	186	161	223	146	125
ENSMUSG00000002326	Gmpr2	267	180	197	159	240	183	269	163	204
ENSMUSG00000002329	Mdp1	531	339	442	346	673	478	722	403	405
ENSMUSG00000002332	Dhrs1	370	308	457	206	429	365	893	356	398
ENSMUSG00000002341	Ncan	3395	2521	3715	1813	4104	3772	10744	6349	8703
ENSMUSG00000002342	Tmem161a	805	572	510	411	678	519	379	196	302
ENSMUSG00000002343	Armc6	491	354	431	335	713	475	407	202	257
ENSMUSG00000002345	2310045N01Rik	205	141	173	116	273	206	335	130	203
ENSMUSG00000002346	Slc25a42	510	356	370	204	328	259	281	192	246
ENSMUSG00000002365	Snx9	127	96	106	47	75	50	31	20	29
ENSMUSG00000002372	Ranbp3	954	677	820	545	1068	688	607	262	296
ENSMUSG00000002379	Ndufa11	228	224	285	185	400	343	1373	449	442
ENSMUSG00000002384	Bmp8b	6	4	2	3	14	15	5	6	7
ENSMUSG00000002393	Nr2f6	76	57	67	40	105	63	9	7	2
ENSMUSG00000002395	Use1	159	110	143	95	207	182	509	201	229
ENSMUSG00000002396	Ocel1	150	150	194	198	258	227	80	52	38
ENSMUSG00000002409	Dyrk1b	164	128	147	99	139	159	12	6	1
ENSMUSG00000002413	Braf	6798	5931	5642	3644	3942	4903	5667	5578	6928
ENSMUSG00000002416	Ndufb2	560	418	491	324	485	507	661	253	324
ENSMUSG00000002428	Hltf	697	590	771	418	379	548	425	458	367
ENSMUSG00000002455	Prpf6	1458	1011	1172	709	1087	938	1275	886	1053
ENSMUSG00000002458	Rgs19	396	338	427	331	648	408	363	235	254
ENSMUSG00000002459	Rgs20	220	197	248	89	178	181	179	109	156
ENSMUSG00000002475	Abhd3	284	236	286	154	232	240	353	151	189
ENSMUSG00000002477	Snrpd1	307	306	326	247	491	338	598	390	394
ENSMUSG00000002486	Tchp	231	140	128	102	146	159	64	42	41
ENSMUSG00000002489	Tiam1	653	707	721	540	694	814	645	389	439
ENSMUSG00000002496	Tsc2	880	575	763	365	742	644	724	243	253
ENSMUSG00000002500	Rpl3l	2	1	4	1	0	3	2	4	6
ENSMUSG00000002504	Slc9a3r2	347	250	356	183	540	315	141	64	71
ENSMUSG00000002524	Puf60	1608	1014	1114	839	1865	1199	1564	618	666
ENSMUSG00000002546	Golga2	1163	747	909	562	1086	808	448	230	241
ENSMUSG00000002550	Uck1	746	429	457	306	635	457	471	197	201
ENSMUSG00000002565	Scin	4	0	5	3	3	0	2	2	0
ENSMUSG00000002578	Ikzf4	486	411	446	334	534	463	296	309	296
ENSMUSG00000002580	Mien1	217	151	192	132	309	241	639	205	218
ENSMUSG00000002588	Pon1	2	1	0	3	0	1	0	4	0
ENSMUSG00000002602	Axl	183	170	237	76	183	153	156	47	70
ENSMUSG00000002603	Tgfb1	64	47	81	37	71	50	1	1	1
ENSMUSG00000002608	Ccdc97	519	316	437	276	557	411	263	117	172
ENSMUSG00000002617	Zfp40	2020	1783	1768	1321	1546	1705	1007	1303	1232
ENSMUSG00000002625	Akap8l	1680	829	747	538	833	878	422	292	296
ENSMUSG00000002633	Shh	12	14	19	6	14	10	1	1	3
ENSMUSG00000002635	Pdcd2l	270	193	167	157	256	182	241	119	135
ENSMUSG00000002658	Gtf2f1	512	411	467	329	656	486	734	377	410
ENSMUSG00000002660	Clpp	400	301	267	221	472	320	715	358	480
ENSMUSG00000002661	Alkbh7	120	66	77	86	123	120	106	89	64
ENSMUSG00000002664	Pspn	0	1	1	0	2	0	0	0	0
ENSMUSG00000002668	Dennd1c	23	12	12	10	10	11	26	24	13
ENSMUSG00000002679	Med6	298	232	221	181	257	234	326	306	316
ENSMUSG00000002688	Prkd1	292	274	358	155	152	177	86	71	75
ENSMUSG00000002699	Lcp2	166	135	203	97	107	104	191	159	153
ENSMUSG00000002718	Cse1l	2478	1799	1999	1257	1479	1539	1939	1591	1528
ENSMUSG00000002728	Naa20	925	794	664	535	887	781	780	554	584
ENSMUSG00000002731	Prkra	280	193	277	124	249	163	312	201	151
ENSMUSG00000002732	Fkbp7	47	28	27	19	36	18	40	33	24
ENSMUSG00000002733	Plekha3	324	511	517	411	573	529	180	208	182
ENSMUSG00000002741	Ykt6	1701	1178	1664	1108	2014	1659	1441	729	799
ENSMUSG00000002748	Baz1b	2052	1474	1751	1048	1391	1383	693	661	556
ENSMUSG00000002763	Pex6	213	169	217	156	311	215	77	37	36
ENSMUSG00000002767	Mrpl2	185	140	164	132	232	175	365	148	153
ENSMUSG00000002768	Mea1	154	126	227	121	368	261	878	203	261
ENSMUSG00000002769	Gnmt	20	14	6	8	18	16	8	11	8
ENSMUSG00000002771	Grin2d	39	92	162	102	207	130	29	8	9
ENSMUSG00000002778	Kdelr1	431	232	283	188	360	334	136	97	84
ENSMUSG00000002781	Tmem143	106	90	101	57	118	62	80	61	85
ENSMUSG00000002797	Ggct	107	112	88	74	213	138	204	108	91
ENSMUSG00000002799	Jag2	205	211	232	167	302	232	30	17	23
ENSMUSG00000002803	Btbd6	327	239	312	235	516	365	209	56	69
ENSMUSG00000002804	Nudt14	30	16	11	7	26	20	41	15	12
ENSMUSG00000002808	Epdr1	1253	855	1011	760	1039	947	462	256	266
ENSMUSG00000002812	Flii	514	332	499	254	585	359	194	118	146
ENSMUSG00000002814	Top3a	217	105	106	82	119	90	126	75	125
ENSMUSG00000002820	Atg4d	414	228	263	191	398	245	107	52	74
ENSMUSG00000002825	Qtrt1	198	138	162	94	233	174	228	163	158
ENSMUSG00000002831	Plin4	39	27	58	16	14	33	26	19	18
ENSMUSG00000002833	Hdgfrp2	697	395	485	313	628	445	354	124	136
ENSMUSG00000002835	Chaf1a	105	65	64	38	67	49	39	25	26
ENSMUSG00000002844	Adprh	451	317	427	245	537	390	775	253	286
ENSMUSG00000002845	Tmem39a	325	267	209	181	240	235	167	160	144
ENSMUSG00000002846	Timmdc1	149	104	115	98	115	99	180	163	173
ENSMUSG00000002847	Pla1a	11	4	5	1	6	5	29	13	10
ENSMUSG00000002870	Mcm2	123	81	92	50	120	72	68	47	52
ENSMUSG00000002871	Tpra1	327	267	260	187	379	315	365	184	241
ENSMUSG00000002881	Nab1	1301	1432	1371	816	1228	1121	465	460	471
ENSMUSG00000002885	Cd97	68	46	62	33	118	57	88	45	59
ENSMUSG00000002897	Il17ra	354	193	220	154	196	137	48	41	47
ENSMUSG00000002900	Lamb1	353	183	326	127	266	207	238	165	149
ENSMUSG00000002908	Kcnn1	150	115	171	121	279	190	88	44	36
ENSMUSG00000002910	Arrdc2	382	172	153	106	180	126	53	46	51
ENSMUSG00000002930	Ppp1r17	2	3	0	3	2	2	0	0	1
ENSMUSG00000002944	Cd36	17	1	7	0	3	10	13	13	13
ENSMUSG00000002948	Map2k7	1285	869	834	629	1025	860	255	229	302
ENSMUSG00000002949	Timm44	1376	798	762	525	909	762	839	522	720
ENSMUSG00000002957	Ap2a2	2884	1629	2237	1297	2154	1837	2109	968	1088
ENSMUSG00000002963	Pnkp	264	166	164	138	223	168	216	85	92
ENSMUSG00000002968	Med25	490	330	438	239	547	399	46	23	20
ENSMUSG00000002980	Bcam	27	10	18	7	32	19	3	0	3
ENSMUSG00000002981	Clptm1	1756	1077	1425	927	1731	1401	387	222	177
ENSMUSG00000002983	Relb	99	48	39	42	68	53	24	13	22
ENSMUSG00000002984	Tomm40	502	332	338	232	478	351	86	103	116
ENSMUSG00000002985	Apoe	5528	3527	5113	1957	5640	4351	5772	1173	1492
ENSMUSG00000002992	Apoc2	0	0	0	0	0	1	0	0	0
ENSMUSG00000002996	Hbp1	1897	1589	1680	859	1139	1235	1640	1715	2008
ENSMUSG00000002997	Prkar2b	4382	3125	3736	2548	3964	3648	968	589	543
ENSMUSG00000003031	Cdkn1b	232	189	264	176	294	290	267	227	276
ENSMUSG00000003032	Klf4	77	52	45	37	68	37	58	42	50
ENSMUSG00000003033	Ap1m1	1168	716	914	634	1128	1025	1488	602	682
ENSMUSG00000003037	Rab8a	711	563	638	429	806	649	920	655	655
ENSMUSG00000003038	Hmgn2	188	232	159	121	230	168	433	204	211
ENSMUSG00000003039	Fam32a	947	660	737	520	1052	652	1225	635	695
ENSMUSG00000003051	Elf3	1	1	2	1	0	0	0	0	2
ENSMUSG00000003053	Cyp2c29	0	2	0	0	0	0	0	0	0
ENSMUSG00000003062	Stard3nl	1214	856	936	653	1036	948	1129	753	664
ENSMUSG00000003068	Stk11	196	140	192	137	338	261	245	68	94
ENSMUSG00000003070	Efna2	152	131	186	137	252	159	12	13	9
ENSMUSG00000003072	Atp5d	599	428	524	382	915	678	1067	223	313
ENSMUSG00000003099	Ppp5c	882	632	810	485	1061	845	812	289	377
ENSMUSG00000003119	Cdk12	1589	1168	918	669	678	902	486	652	619
ENSMUSG00000003123	Lipe	160	116	156	60	80	120	93	99	116
ENSMUSG00000003131	Pafah1b2	7339	4843	6303	3395	4652	4783	3031	2021	1930
ENSMUSG00000003134	Tbc1d8	481	247	368	223	274	266	157	124	124
ENSMUSG00000003135	Cnot11	623	401	416	299	538	449	69	51	59
ENSMUSG00000003153	Slc2a3	4854	3356	3354	2132	3065	3356	2876	1681	2292
ENSMUSG00000003154	Foxj2	896	700	873	452	662	723	331	219	183
ENSMUSG00000003161	Sri	1172	859	1046	645	978	950	1002	642	668
ENSMUSG00000003166	Dgcr2	1628	1110	1546	930	1591	1443	952	532	552
ENSMUSG00000003178	Mical3	213	129	130	71	129	109	120	148	75
ENSMUSG00000003184	Irf3	156	109	136	84	150	102	86	55	63
ENSMUSG00000003190	Bcl2l12	15	13	14	4	18	6	16	4	6
ENSMUSG00000003198	Zfp959	421	309	248	262	374	286	230	226	262
ENSMUSG00000003199	Mpnd	311	253	330	170	459	334	178	42	89
ENSMUSG00000003200	Sh3gl1	987	680	717	459	909	736	513	196	255
ENSMUSG00000003206	Ebi3	18	7	17	9	20	14	52	31	15
ENSMUSG00000003208	Ccdc94	95	63	51	52	103	58	34	16	48
ENSMUSG00000003226	Ranbp2	4559	3556	3359	1990	1952	2553	1581	1367	1407
ENSMUSG00000003227	Edar	55	12	20	18	22	27	26	9	11
ENSMUSG00000003228	Grk5	80	93	97	44	90	64	89	20	35
ENSMUSG00000003233	Dvl3	361	246	283	190	264	233	129	88	105
ENSMUSG00000003234	Abcf3	1130	660	823	509	814	709	1309	626	800
ENSMUSG00000003235	Eif2b5	816	469	564	372	723	526	324	143	147
ENSMUSG00000003269	Cyth2	926	620	693	504	1033	719	298	117	114
ENSMUSG00000003271	Sult2b1	149	107	92	79	128	133	330	122	158
ENSMUSG00000003273	Car11	222	132	164	112	295	217	140	34	44
ENSMUSG00000003279	Dlgap1	10134	7208	7678	4639	5745	6555	3599	3189	3460
ENSMUSG00000003282	Plag1	88	57	78	80	30	67	55	46	48
ENSMUSG00000003283	Hck	86	61	79	42	51	68	41	31	37
ENSMUSG00000003299	Mrpl4	429	239	284	248	429	340	609	285	341
ENSMUSG00000003308	Keap1	873	526	643	440	799	584	269	139	203
ENSMUSG00000003309	Ap1m2	10	6	5	6	4	4	15	10	3
ENSMUSG00000003316	Glg1	4732	2880	4018	2549	4200	3935	3168	1950	1874
ENSMUSG00000003341	Atp8b3	3	5	4	7	0	2	4	1	5
ENSMUSG00000003344	Btbd2	373	359	610	386	990	621	334	131	154
ENSMUSG00000003345	Csnk1g2	313	549	667	434	1008	605	127	39	37
ENSMUSG00000003346	Abhd17a	657	477	662	434	1080	743	187	34	77
ENSMUSG00000003348	Mob3a	51	41	55	35	66	34	44	61	66
ENSMUSG00000003352	Cacnb3	464	379	506	428	969	699	421	100	130
ENSMUSG00000003354	Ccdc65	66	57	56	32	74	68	113	60	70
ENSMUSG00000003355	Fkbp11	5	5	0	3	3	3	5	0	0
ENSMUSG00000003360	Ddx23	208	85	180	58	102	69	58	50	48
ENSMUSG00000003363	Pld3	3526	2137	2498	1778	3681	3266	10620	3324	4926
ENSMUSG00000003378	Grik5	479	548	568	416	858	699	56	44	74
ENSMUSG00000003379	Cd79a	0	0	0	2	0	0	2	1	1
ENSMUSG00000003380	Rabac1	474	307	355	271	592	489	799	269	242
ENSMUSG00000003382	Etv3	1118	685	514	407	520	564	289	286	373
ENSMUSG00000003402	Prkcsh	442	270	378	256	663	420	272	156	136
ENSMUSG00000003410	Elavl3	1801	1584	1857	1393	2374	2431	1595	1372	1224
ENSMUSG00000003411	Rab3b	412	328	402	216	599	396	1648	635	684
ENSMUSG00000003418	St8sia6	66	57	30	30	29	33	14	21	22
ENSMUSG00000003420	Fcgrt	139	102	132	58	118	81	286	148	161
ENSMUSG00000003421	Nosip	414	291	374	273	574	350	676	299	389
ENSMUSG00000003423	Pih1d1	99	89	78	49	125	88	247	79	77
ENSMUSG00000003429	Rps11	289	197	264	165	422	301	1300	409	359
ENSMUSG00000003435	Supt5	1924	1087	1394	736	1600	1189	1469	634	1014
ENSMUSG00000003436	Dll3	7	12	14	10	26	16	4	0	1
ENSMUSG00000003437	Paf1	861	562	674	435	739	596	645	330	391
ENSMUSG00000003438	Timm50	349	233	272	238	367	296	261	103	118
ENSMUSG00000003444	Med29	55	49	53	38	98	71	96	45	41
ENSMUSG00000003452	Bicd1	4952	4203	3905	2608	3067	3572	2505	2657	2600
ENSMUSG00000003458	Ncstn	1226	642	1004	490	864	785	1618	850	948
ENSMUSG00000003464	Pex19	1064	1003	993	751	1414	1249	2290	827	1275
ENSMUSG00000003469	Phyhip	158	233	223	180	419	452	1415	574	696
ENSMUSG00000003476	Crhr2	42	18	22	19	26	17	14	3	1
ENSMUSG00000003477	Inmt	0	0	0	0	0	0	0	0	0
ENSMUSG00000003484	Cyp4f18	5	4	4	1	5	5	23	35	15
ENSMUSG00000003500	Impdh1	475	318	550	360	918	604	333	115	83
ENSMUSG00000003505	Psg18	0	0	0	0	0	0	0	0	0
ENSMUSG00000003518	Dusp3	1099	1043	1194	662	1374	1036	4762	3369	4307
ENSMUSG00000003526	Prodh	597	367	577	237	353	326	499	226	328
ENSMUSG00000003527	Dgcr14	690	414	486	375	599	426	421	226	297
ENSMUSG00000003528	Slc25a1	332	281	324	247	589	401	141	66	64
ENSMUSG00000003531	Dgcr6	340	261	363	265	506	415	548	174	228
ENSMUSG00000003534	Ddr1	278	227	301	139	275	210	63	25	42
ENSMUSG00000003541	Ier3	101	48	29	29	59	35	56	40	58
ENSMUSG00000003545	Fosb	14	36	4	15	10	23	9	0	9
ENSMUSG00000003546	Klc4	128	101	166	67	135	109	88	43	45
ENSMUSG00000003549	Ercc1	238	189	181	171	287	199	316	141	194
ENSMUSG00000003555	Cyp17a1	0	1	0	0	1	0	0	0	0
ENSMUSG00000003559	As3mt	50	49	69	40	72	46	98	60	70
ENSMUSG00000003573	Homer3	29	24	38	15	22	15	11	9	2
ENSMUSG00000003575	Crtc1	1889	1406	1525	946	1708	1530	675	391	353
ENSMUSG00000003581	Rnf215	562	309	434	265	456	297	124	91	77
ENSMUSG00000003585	Sec14l2	76	88	111	59	105	59	54	51	70
ENSMUSG00000003604	Aven	141	115	129	97	117	137	82	49	34
ENSMUSG00000003617	Cp	282	187	215	81	97	119	143	135	135
ENSMUSG00000003623	Crot	1433	1058	1641	668	681	830	1163	1078	1052
ENSMUSG00000003644	Rps6ka1	301	213	343	153	206	168	142	93	91
ENSMUSG00000003657	Calb2	36	19	46	20	67	82	162	47	41
ENSMUSG00000003660	Snrnp200	3009	1481	2056	1196	1826	1594	1853	1115	1050
ENSMUSG00000003662	Ciao1	888	616	653	472	765	687	832	468	589
ENSMUSG00000003665	Has1	36	23	23	25	20	16	15	15	21
ENSMUSG00000003680	Taf6l	237	161	186	110	200	152	126	119	85
ENSMUSG00000003721	Insig2	1527	1258	1428	884	1210	1253	1049	814	822
ENSMUSG00000003731	Kpna6	1758	1058	1305	728	1103	1130	549	333	305
ENSMUSG00000003746	Man1a	665	529	547	312	282	487	181	137	175
ENSMUSG00000003752	Itpkc	189	129	137	97	157	96	132	83	99
ENSMUSG00000003762	Adck4	116	77	97	77	103	97	84	36	50
ENSMUSG00000003778	Brd8	3129	1945	1937	1328	1755	1625	3101	3171	3315
ENSMUSG00000003779	Kif20a	108	58	89	41	57	47	81	49	69
ENSMUSG00000003808	Farsa	1250	699	728	558	1082	753	972	450	829
ENSMUSG00000003809	Gcdh	414	278	351	227	445	374	508	246	288
ENSMUSG00000003810	Mast2	1471	1312	1613	980	1245	1182	984	565	635
ENSMUSG00000003812	Dnase2a	139	134	122	77	123	84	89	41	67
ENSMUSG00000003813	Rad23a	273	158	210	140	294	249	501	241	249
ENSMUSG00000003814	Calr	1465	750	1110	792	1537	1289	3399	1180	1509
ENSMUSG00000003824	Syce2	35	38	27	12	42	21	75	33	30
ENSMUSG00000003847	Nfat5	3259	2618	2436	1499	1498	2020	1006	1064	979
ENSMUSG00000003848	Nob1	627	416	366	332	552	374	608	409	536
ENSMUSG00000003849	Nqo1	86	23	54	16	33	21	91	48	53
ENSMUSG00000003863	Ppfia3	767	481	727	483	883	677	218	44	62
ENSMUSG00000003865	Gys1	378	279	419	183	285	315	301	254	259
ENSMUSG00000003868	Ruvbl2	412	239	325	212	432	265	365	199	232
ENSMUSG00000003872	Lin7b	203	172	234	194	436	370	435	123	144
ENSMUSG00000003873	Bax	245	181	219	143	327	216	329	132	114
ENSMUSG00000003882	Il7r	12	6	6	8	6	2	7	1	27
ENSMUSG00000003923	Tfam	908	747	708	528	758	615	513	404	441
ENSMUSG00000003929	Zfp81	1281	1131	1089	721	894	1149	597	705	695
ENSMUSG00000003934	Efnb3	283	209	333	217	479	310	176	68	77
ENSMUSG00000003948	Mmd	1384	1052	1317	810	1591	1388	423	221	193
ENSMUSG00000003949	Hlf	1909	1585	2150	1138	1630	1863	1112	862	1017
ENSMUSG00000003955	Fam162a	112	92	109	89	175	150	239	113	110
ENSMUSG00000003970	Rpl8	485	388	519	338	814	487	1988	687	577
ENSMUSG00000003974	Grm3	2693	2195	2717	1391	2134	2002	2668	2171	1654
ENSMUSG00000003992	Ssbp2	1990	1429	1986	1178	1812	1661	2693	2430	1834
ENSMUSG00000004018	Fancl	156	163	152	118	167	197	180	140	114
ENSMUSG00000004031	Brinp2	3648	2465	2308	1495	2383	2275	1294	594	722
ENSMUSG00000004032	Gstm5	726	574	622	263	589	488	1787	811	1000
ENSMUSG00000004035	Gstm7	18	15	33	7	28	13	60	14	47
ENSMUSG00000004038	Gstm3	3	1	0	0	1	0	0	1	0
ENSMUSG00000004040	Stat3	1532	833	1311	523	808	795	552	393	454
ENSMUSG00000004043	Stat5a	132	89	128	57	54	46	21	46	39
ENSMUSG00000004044	Ptrf	154	96	175	63	205	66	368	156	300
ENSMUSG00000004054	Map3k11	206	164	189	105	176	140	19	18	12
ENSMUSG00000004056	Akt2	993	631	1055	510	865	719	771	396	383
ENSMUSG00000004069	Dnaja3	1343	851	1116	726	1192	982	954	538	542
ENSMUSG00000004070	Hmox2	496	339	422	352	607	452	935	527	532
ENSMUSG00000004071	Cdip1	4164	2629	2921	1863	3112	2654	3528	2095	2645
ENSMUSG00000004085	Zak	347	282	286	170	222	129	171	175	148
ENSMUSG00000004096	Cwc15	310	293	275	219	399	312	739	378	365
ENSMUSG00000004098	Col5a3	41	24	39	9	9	15	4	5	10
ENSMUSG00000004099	Dnmt1	1097	565	765	454	793	688	682	408	418
ENSMUSG00000004100	Ppan	184	151	131	96	183	131	75	46	58
ENSMUSG00000004105	Angptl2	36	29	34	20	41	39	52	30	28
ENSMUSG00000004110	Cacna1e	3596	2706	2788	1997	2537	3003	2125	1891	1684
ENSMUSG00000004113	Cacna1b	1968	1729	1439	1157	1659	1722	1662	1227	1264
ENSMUSG00000004127	Trmt10a	181	154	194	103	196	195	133	100	88
ENSMUSG00000004151	Etv1	1028	743	1165	353	574	653	1008	892	864
ENSMUSG00000004187	Kifc2	1496	995	1403	801	2579	1804	1034	224	313
ENSMUSG00000004207	Psap	2915	1532	2513	1127	3802	2478	2177	1064	619
ENSMUSG00000004221	Ikbkg	1355	994	1221	614	852	950	773	659	583
ENSMUSG00000004231	Pax2	0	0	0	1	0	0	0	0	0
ENSMUSG00000004233	Wars2	605	265	415	182	207	216	288	227	168
ENSMUSG00000004263	Atn1	387	323	450	294	555	406	130	35	43
ENSMUSG00000004264	Phb2	559	350	415	295	669	470	405	132	154
ENSMUSG00000004266	Ptpn6	194	106	191	80	80	79	85	90	77
ENSMUSG00000004267	Eno2	2307	1281	1635	941	2032	1546	2956	1003	1171
ENSMUSG00000004268	Emg1	386	303	321	209	400	315	669	423	407
ENSMUSG00000004270	Lpcat3	705	454	555	338	576	388	446	316	306
ENSMUSG00000004285	Atp6v1f	424	358	382	266	744	464	1610	540	631
ENSMUSG00000004296	Il12b	0	1	0	0	0	0	5	0	0
ENSMUSG00000004317	Clcn5	2074	1295	1181	950	1049	1155	808	1104	1046
ENSMUSG00000004319	Clcn3	10519	7075	7948	4971	5813	6949	5423	4239	3763
ENSMUSG00000004328	Hif3a	618	400	520	213	178	285	312	246	375
ENSMUSG00000004341	Gpx6	0	2	0	0	0	0	2	0	0
ENSMUSG00000004344	Gpx5	0	0	0	0	0	0	1	0	0
ENSMUSG00000004347	Pde1c	87	77	93	33	38	46	44	56	57
ENSMUSG00000004356	Utp20	643	425	452	283	343	381	408	436	376
ENSMUSG00000004359	Spic	2	0	0	0	0	1	0	2	6
ENSMUSG00000004360	9330159F19Rik	2317	1804	2181	1147	1539	1744	1861	1586	1872
ENSMUSG00000004364	Cul3	1598	3394	4028	2287	3075	3249	931	681	748
ENSMUSG00000004366	Sst	220	160	164	95	242	244	769	222	368
ENSMUSG00000004371	Il11	2	1	1	4	5	2	0	0	0
ENSMUSG00000004383	Large	1961	1690	1828	1400	2090	2236	1489	946	771
ENSMUSG00000004393	Ddx56	641	406	435	302	508	452	733	473	545
ENSMUSG00000004394	Tmed4	1239	713	769	508	887	761	1177	676	829
ENSMUSG00000004415	Col26a1	114	98	95	95	166	111	90	30	54
ENSMUSG00000004446	Bid	208	201	247	111	187	126	248	160	225
ENSMUSG00000004451	Ralb	524	394	553	295	509	443	278	241	267
ENSMUSG00000004455	Ppp1cc	452	280	302	204	252	247	55	38	52
ENSMUSG00000004460	Dnajb11	729	446	604	395	817	650	537	189	210
ENSMUSG00000004462	Tbccd1	437	245	311	187	288	236	330	359	335
ENSMUSG00000004473	Clec11a	30	17	23	17	30	34	15	11	6
ENSMUSG00000004500	Zfp324	542	390	337	266	427	284	156	83	100
ENSMUSG00000004508	Gab2	719	567	633	306	491	410	299	183	244
ENSMUSG00000004530	Coro1c	2287	1504	1958	1349	2174	1793	1287	924	974
ENSMUSG00000004535	Tax1bp1	3867	3198	3408	2063	3142	2877	3076	2087	2291
ENSMUSG00000004540	Psg17	0	1	0	0	1	1	0	0	0
ENSMUSG00000004542	Psg19	0	0	0	0	0	1	1	0	1
ENSMUSG00000004552	Ctse	0	0	2	0	0	2	1	1	0
ENSMUSG00000004558	Ndrg2	2401	1614	2723	993	2203	1674	3929	1448	1894
ENSMUSG00000004561	Mettl17	621	280	342	263	312	274	430	356	349
ENSMUSG00000004562	Arhgef40	548	426	526	237	269	289	101	104	106
ENSMUSG00000004565	Pnpla6	661	345	483	311	696	452	563	249	257
ENSMUSG00000004567	Mcoln1	557	327	440	286	445	371	169	80	103
ENSMUSG00000004568	Arhgef18	1243	793	1005	627	1040	914	338	252	219
ENSMUSG00000004591	Pkn2	1454	1061	934	725	905	848	329	338	333
ENSMUSG00000004609	Cd33	137	151	166	110	95	114	102	134	129
ENSMUSG00000004610	Etfb	136	88	178	75	183	121	367	150	154
ENSMUSG00000004612	Nkg7	0	0	0	0	0	0	0	0	0
ENSMUSG00000004613	Lim2	0	0	0	0	0	0	0	0	0
ENSMUSG00000004626	Stxbp2	333	204	185	113	216	201	317	175	228
ENSMUSG00000004630	Pcp2	2	2	1	0	1	3	0	0	1
ENSMUSG00000004631	Sgce	267	225	238	182	270	259	321	252	228
ENSMUSG00000004633	Chn2	840	702	818	569	1138	841	592	266	347
ENSMUSG00000004637	Wwox	208	159	173	90	148	144	266	179	151
ENSMUSG00000004642	Slbp	638	400	451	272	421	378	473	357	362
ENSMUSG00000004651	Tyr	1	1	1	3	0	0	0	0	0
ENSMUSG00000004654	Ghrhr	1	0	1	0	0	0	0	0	2
ENSMUSG00000004655	Aqp1	4	10	2	6	13	12	2	2	2
ENSMUSG00000004661	Arid3b	418	337	289	203	265	268	246	196	289
ENSMUSG00000004665	Cnn2	62	60	94	37	141	46	87	40	89
ENSMUSG00000004667	Polr2e	313	227	253	228	513	357	832	373	423
ENSMUSG00000004668	Abca13	0	5	3	0	5	3	5	2	7
ENSMUSG00000004677	Myo9b	1410	963	951	649	931	823	328	209	194
ENSMUSG00000004698	Hdac9	903	859	735	483	649	774	583	442	538
ENSMUSG00000004707	Ly9	3	1	5	1	0	3	3	6	1
ENSMUSG00000004709	Cd244	3	0	2	0	0	0	0	3	1
ENSMUSG00000004730	Emr1	157	102	248	82	106	100	167	130	126
ENSMUSG00000004748	Mtfp1	399	358	423	309	637	531	712	249	339
ENSMUSG00000004768	Rab23	1286	745	862	581	779	722	406	403	431
ENSMUSG00000004771	Rab11a	4172	3415	4309	2387	4165	3972	2616	1546	1548
ENSMUSG00000004788	Eif2b2	489	303	334	262	457	292	472	202	226
ENSMUSG00000004789	Dlst	2325	1734	2012	1270	2224	1850	1989	1141	1209
ENSMUSG00000004791	Pgf	52	39	60	17	43	28	74	33	76
ENSMUSG00000004798	Ulk2	4111	3049	4091	2269	2855	3098	1498	1190	1173
ENSMUSG00000004814	Ccl24	2	1	0	2	0	1	2	3	1
ENSMUSG00000004815	Dgkq	888	523	558	330	491	485	308	193	205
ENSMUSG00000004821	Tmed11	0	0	0	0	0	0	0	0	0
ENSMUSG00000004837	Grap	107	60	106	43	87	48	84	36	48
ENSMUSG00000004842	Pou1f1	1	4	1	2	0	0	1	1	2
ENSMUSG00000004843	Chmp2b	1222	901	1227	733	1241	1012	723	381	310
ENSMUSG00000004846	Plod3	416	261	281	173	332	242	127	94	99
ENSMUSG00000004849	Ap1s1	441	340	455	314	738	517	949	326	345
ENSMUSG00000004864	Mapk13	1	0	0	0	2	1	0	0	2
ENSMUSG00000004865	Srpk1	2240	1747	1684	1439	1769	1772	3869	4045	3839
ENSMUSG00000004872	Pax3	1	0	0	0	0	0	0	0	0
ENSMUSG00000004880	Lbr	880	695	649	427	500	515	386	529	484
ENSMUSG00000004885	Crabp2	18	9	12	7	17	4	26	7	5
ENSMUSG00000004891	Nes	495	353	522	142	382	208	68	51	45
ENSMUSG00000004892	Bcan	1102	814	1165	417	887	747	546	125	255
ENSMUSG00000004894	Hapln2	4	8	2	1	2	1	0	0	2
ENSMUSG00000004895	Prcc	109	72	76	65	112	116	58	34	37
ENSMUSG00000004896	Rrnad1	625	454	297	298	437	300	320	324	380
ENSMUSG00000004897	Hdgf	544	664	828	528	1116	847	625	257	312
ENSMUSG00000004902	Slc25a18	113	83	148	65	152	112	315	95	121
ENSMUSG00000004929	Thop1	526	344	408	302	574	411	139	63	53
ENSMUSG00000004931	Apba3	311	160	205	160	295	196	37	17	33
ENSMUSG00000004933	Matk	1032	689	729	562	1445	1067	819	193	228
ENSMUSG00000004934	Pias4	395	231	238	230	311	245	136	101	128
ENSMUSG00000004936	Map2k1	1494	1041	1402	809	1775	1298	707	234	293
ENSMUSG00000004937	Sgta	1415	754	1041	720	1584	1163	1908	569	705
ENSMUSG00000004939	Nmrk2	4	2	2	1	4	1	0	1	0
ENSMUSG00000004945	Tmem242	222	105	186	117	201	203	396	189	225
ENSMUSG00000004947	Dtx2	226	148	161	115	192	119	41	66	34
ENSMUSG00000004948	Zp3	1	1	0	0	0	1	0	0	1
ENSMUSG00000004951	Hspb1	5	2	3	0	6	2	0	1	2
ENSMUSG00000004952	Rasa4	77	43	69	26	36	33	49	34	38
ENSMUSG00000004961	Syt5	663	591	705	519	1232	930	1313	313	389
ENSMUSG00000004980	Hnrnpa2b1	6450	4812	5222	3260	5825	4953	4630	3342	3543
ENSMUSG00000004988	Fxyd4	6	2	8	2	4	6	11	9	10
ENSMUSG00000004994	Ccdc130	305	216	174	143	216	190	275	149	234
ENSMUSG00000004996	Mri1	260	368	236	252	334	227	76	56	41
ENSMUSG00000005034	Prkacb	11978	8347	10406	6048	9096	8719	6494	3810	4349
ENSMUSG00000005043	Sgsh	61	45	40	17	61	27	25	17	22
ENSMUSG00000005045	Chd5	1033	884	1038	705	1355	1215	501	186	202
ENSMUSG00000005054	Cstb	184	160	151	108	220	136	416	208	235
ENSMUSG00000005057	Sh2b2	247	165	203	111	265	176	37	45	36
ENSMUSG00000005069	Pex5	1561	993	1036	738	1271	893	426	273	303
ENSMUSG00000005078	Jkamp	1061	885	1094	812	1225	1070	1183	824	700
ENSMUSG00000005087	Cd44	193	155	272	91	212	191	206	219	156
ENSMUSG00000005089	Slc1a2	31870	29934	37454	15811	20447	26569	27165	20305	20043
ENSMUSG00000005102	Eif2ak4	820	515	556	305	395	436	288	230	182
ENSMUSG00000005103	Wdr1	3427	1819	2940	1507	2897	2318	2226	1274	1229
ENSMUSG00000005107	Slc2a9	12	11	12	5	2	7	13	9	4
ENSMUSG00000005124	Wisp1	54	62	45	17	16	29	18	17	29
ENSMUSG00000005125	Ndrg1	121	89	136	63	106	66	122	71	71
ENSMUSG00000005131	4930550C14Rik	6	4	3	0	2	1	3	0	1
ENSMUSG00000005142	Man2b1	450	300	402	212	328	281	577	235	224
ENSMUSG00000005148	Klf5	396	269	292	232	301	204	59	89	62
ENSMUSG00000005150	Wdr83	308	184	185	132	223	216	330	152	225
ENSMUSG00000005161	Prdx2	820	879	975	678	1639	1261	3599	1453	1375
ENSMUSG00000005198	Polr2a	910	665	776	443	499	681	797	512	731
ENSMUSG00000005202	Shbg	0	0	0	0	0	0	0	0	0
ENSMUSG00000005204	Senp3	564	458	543	379	695	524	301	207	193
ENSMUSG00000005220	Corin	26	21	32	18	30	19	10	15	9
ENSMUSG00000005225	Plekha8	586	374	599	357	489	411	186	244	233
ENSMUSG00000005232	G6pc2	6	1	1	3	1	0	1	1	0
ENSMUSG00000005233	Spc25	116	94	125	78	92	101	86	111	75
ENSMUSG00000005237	Dnah2	19	28	12	20	31	32	24	13	15
ENSMUSG00000005251	Ripk4	6	13	6	2	3	5	2	2	6
ENSMUSG00000005262	Ufd1l	1969	1108	1162	711	1140	857	1793	1062	1358
ENSMUSG00000005267	Zfp287	1173	685	711	555	530	591	337	323	317
ENSMUSG00000005268	Prlr	33	17	35	11	29	25	12	22	42
ENSMUSG00000005299	Letm1	1344	874	1085	666	1438	975	618	303	315
ENSMUSG00000005312	Ubqln1	3421	2301	3256	1786	2863	2470	846	484	476
ENSMUSG00000005320	Fgfr4	1	0	4	2	2	0	1	0	0
ENSMUSG00000005338	Cadm3	604	629	560	441	709	724	481	299	215
ENSMUSG00000005339	Fcer1a	0	0	0	0	0	0	0	0	0
ENSMUSG00000005354	Txn2	887	723	804	496	1064	762	1744	639	815
ENSMUSG00000005355	Casp14	0	0	0	0	0	0	0	0	0
ENSMUSG00000005357	Slc1a6	34	35	40	30	55	49	28	15	10
ENSMUSG00000005360	Slc1a3	5728	3956	6847	2560	3913	4282	9607	6302	6257
ENSMUSG00000005362	Crbn	2787	2006	2200	1371	1689	1741	2126	1739	2121
ENSMUSG00000005364	Il5ra	2	1	4	2	0	2	1	3	1
ENSMUSG00000005370	Msh6	925	585	634	374	546	510	307	244	292
ENSMUSG00000005371	Fbxo11	1901	1650	2046	1279	1957	2188	1312	1192	1303
ENSMUSG00000005373	Mlxipl	64	54	99	38	27	40	79	48	61
ENSMUSG00000005374	Tbl2	443	372	556	309	410	383	289	222	195
ENSMUSG00000005378	Wbscr22	384	224	242	183	351	301	417	200	299
ENSMUSG00000005397	Nid1	395	292	380	107	384	162	314	150	167
ENSMUSG00000005410	Mcm5	122	100	114	69	155	122	114	72	87
ENSMUSG00000005413	Hmox1	242	72	134	47	95	79	97	97	99
ENSMUSG00000005417	Mprip	3471	3032	3582	2174	3507	3130	2680	1455	1517
ENSMUSG00000005442	Cic	566	579	646	473	900	750	148	56	53
ENSMUSG00000005447	Pafah1b3	51	42	63	31	102	74	111	43	45
ENSMUSG00000005465	Il27ra	6	1	4	0	2	3	11	4	5
ENSMUSG00000005469	Prkaca	620	627	776	497	1127	975	425	242	172
ENSMUSG00000005470	Asf1b	71	55	69	27	62	54	66	72	53
ENSMUSG00000005474	Myl10	0	0	0	0	0	0	0	0	0
ENSMUSG00000005481	Ddx39	287	183	249	146	339	259	367	213	266
ENSMUSG00000005483	Dnajb1	1019	780	748	528	1004	587	460	282	370
ENSMUSG00000005493	Msh4	19	10	4	16	6	19	3	5	6
ENSMUSG00000005501	Usp40	1825	1133	1097	809	853	963	1112	1332	1336
ENSMUSG00000005503	Evx1	0	0	0	0	2	0	0	0	0
ENSMUSG00000005505	Kbtbd4	377	205	248	187	269	230	339	262	282
ENSMUSG00000005506	Celf1	11704	7784	9282	5634	7403	8489	4372	4020	3597
ENSMUSG00000005510	Ndufs3	283	180	224	134	302	242	594	227	227
ENSMUSG00000005514	Por	973	424	608	386	887	533	659	236	449
ENSMUSG00000005533	Igf1r	845	573	774	444	682	539	324	397	250
ENSMUSG00000005534	Insr	1220	843	922	577	708	961	671	635	533
ENSMUSG00000005540	Fcer2a	10	4	4	3	5	3	2	14	5
ENSMUSG00000005547	Cyp2a5	0	0	0	0	0	0	0	0	0
ENSMUSG00000005553	Atp4a	17	20	13	14	31	10	14	16	15
ENSMUSG00000005566	Trim28	1204	991	1281	979	1907	1351	724	304	322
ENSMUSG00000005575	Ube2m	147	287	309	221	650	428	151	35	71
ENSMUSG00000005580	Adcy9	1066	680	675	408	533	626	484	347	338
ENSMUSG00000005583	Mef2c	57343	39015	47062	30303	45110	51133	47892	44798	41311
ENSMUSG00000005609	Ctr9	2061	1130	1255	831	1240	1063	1249	860	949
ENSMUSG00000005610	Eif4g2	14074	10109	13446	6905	10798	9844	14249	8190	9547
ENSMUSG00000005611	Mrvi1	47	17	24	14	27	22	15	23	18
ENSMUSG00000005615	Pcyt1a	1812	1079	1182	724	931	947	979	895	1077
ENSMUSG00000005621	Zfp592	1163	785	932	540	667	715	498	350	408
ENSMUSG00000005625	Psmd4	972	540	704	445	1018	672	1082	471	452
ENSMUSG00000005628	Tmod4	7	4	1	2	5	4	10	1	3
ENSMUSG00000005640	Insrr	2	4	0	0	3	0	3	1	0
ENSMUSG00000005649	Cabp5	0	0	3	1	2	0	1	3	0
ENSMUSG00000005656	Snx6	926	712	792	532	724	719	1227	970	951
ENSMUSG00000005667	Mthfd2	553	377	333	153	239	196	407	344	523
ENSMUSG00000005672	Kit	1515	835	1327	548	812	706	969	762	673
ENSMUSG00000005674	Tomm40l	46	31	60	39	78	68	140	42	71
ENSMUSG00000005677	Nr1i3	23	17	16	8	30	17	30	11	15
ENSMUSG00000005681	Apoa2	0	0	1	2	3	2	4	2	0
ENSMUSG00000005682	Pan2	585	253	357	220	313	243	362	235	273
ENSMUSG00000005683	Cs	2876	1918	2838	1601	3290	2434	3818	1724	1937
ENSMUSG00000005686	Ampd3	813	471	723	262	377	394	394	252	302
ENSMUSG00000005687	Bcas2	1380	894	910	673	1052	832	1006	588	580
ENSMUSG00000005696	Sh2d1a	11	8	8	6	8	9	4	10	10
ENSMUSG00000005698	Ctcf	1567	1211	1271	861	1325	1230	816	715	643
ENSMUSG00000005699	Pard6a	353	280	251	209	428	291	364	214	201
ENSMUSG00000005705	Agrp	4	2	2	0	1	0	0	2	2
ENSMUSG00000005716	Pvalb	4	4	4	2	1	6	18	6	9
ENSMUSG00000005718	Tfap4	7	11	7	4	8	16	4	4	0
ENSMUSG00000005732	Ranbp1	393	308	392	261	592	455	631	270	248
ENSMUSG00000005763	Cd247	12	14	10	9	9	4	6	7	4
ENSMUSG00000005774	Rfx5	611	397	344	218	342	352	115	93	75
ENSMUSG00000005779	Psmb4	436	346	415	332	722	522	535	191	187
ENSMUSG00000005800	Mmp8	5	0	0	0	0	0	0	0	0
ENSMUSG00000005802	Slc30a4	2028	1713	2358	1058	1585	1542	763	520	495
ENSMUSG00000005803	Sqrdl	111	110	145	38	107	50	129	87	90
ENSMUSG00000005804	Bloc1s6	1374	769	1084	510	1204	843	761	377	456
ENSMUSG00000005813	Metap1	1308	893	993	752	987	883	687	524	524
ENSMUSG00000005823	Gpr108	263	173	198	130	246	161	267	138	184
ENSMUSG00000005824	Tnfsf14	1	0	1	0	0	0	0	1	0
ENSMUSG00000005836	Gata6	1	2	0	0	2	1	0	0	0
ENSMUSG00000005846	Rsl1d1	1598	1238	1198	903	1272	1115	1496	1157	1449
ENSMUSG00000005864	Cnga2	21	20	21	9	13	19	22	22	33
ENSMUSG00000005871	Apc	10062	7224	8342	5190	7837	8581	10717	6316	5105
ENSMUSG00000005873	Reep5	1466	1266	1903	1098	2662	2010	1862	683	749
ENSMUSG00000005881	Ergic3	536	357	530	343	714	583	1425	446	459
ENSMUSG00000005882	Uqcc1	863	633	601	429	652	548	746	433	515
ENSMUSG00000005883	Spo11	33	10	17	10	18	10	17	10	8
ENSMUSG00000005886	Ncoa2	2421	1769	2102	1167	1604	1794	1019	833	745
ENSMUSG00000005891	Prl4a1	0	0	0	0	0	0	0	0	0
ENSMUSG00000005892	Trh	7	11	13	4	27	19	59	11	4
ENSMUSG00000005893	Nr2c2	2384	2255	2491	1577	1924	2133	1424	1201	1022
ENSMUSG00000005897	Nr2c1	333	229	218	181	232	213	143	145	151
ENSMUSG00000005899	Smpd4	897	602	657	451	631	603	495	391	456
ENSMUSG00000005907	Pex1	1049	734	610	507	512	651	670	604	553
ENSMUSG00000005917	Otx1	223	196	179	121	159	125	62	57	69
ENSMUSG00000005936	Kctd20	3263	2009	2673	1470	2269	2113	1559	945	1071
ENSMUSG00000005947	Itgae	7	8	4	5	9	9	27	5	2
ENSMUSG00000005949	Ctns	569	369	350	219	365	292	359	315	435
ENSMUSG00000005950	P2rx5	10	5	8	1	0	8	2	3	1
ENSMUSG00000005951	Shpk	108	58	84	46	62	70	45	23	25
ENSMUSG00000005952	Trpv1	1	3	4	5	1	3	12	7	3
ENSMUSG00000005958	Ephb3	803	634	681	449	913	654	292	124	200
ENSMUSG00000005968	Tuft1	16	13	11	13	13	15	29	28	18
ENSMUSG00000005973	Rcn1	370	255	411	287	631	480	164	64	57
ENSMUSG00000005980	Dnase1	46	22	29	10	45	23	42	29	34
ENSMUSG00000005981	Trap1	617	457	506	309	587	456	1325	641	671
ENSMUSG00000005982	Naa60	1296	714	1093	664	1368	1077	1770	799	793
ENSMUSG00000005983	1700037C18Rik	49	30	30	38	51	44	55	38	37
ENSMUSG00000005986	Ankrd13d	383	282	375	238	486	394	356	111	126
ENSMUSG00000005994	Tyrp1	4	1	0	0	6	0	4	0	0
ENSMUSG00000006005	Tpr	3191	2409	2773	1747	2231	2124	2695	2056	2097
ENSMUSG00000006007	Pdc	0	0	0	1	0	0	1	0	1
ENSMUSG00000006010	BC003331	947	782	764	593	739	761	904	600	573
ENSMUSG00000006014	Prg4	29	48	19	14	19	18	7	10	5
ENSMUSG00000006019	Dhx34	248	149	164	126	128	139	53	30	32
ENSMUSG00000006021	Kptn	311	209	155	114	212	183	269	164	200
ENSMUSG00000006024	Napa	1823	1189	1520	1068	2194	1825	4442	1713	1835
ENSMUSG00000006050	Sra1	1390	910	950	724	1119	961	1095	605	680
ENSMUSG00000006056	Calcoco2	0	0	0	0	0	0	0	0	0
ENSMUSG00000006057	Atp5g1	277	272	311	196	404	378	746	285	356
ENSMUSG00000006058	Snf8	349	281	304	237	407	323	371	224	220
ENSMUSG00000006095	Tbcb	326	208	334	197	474	401	1425	403	385
ENSMUSG00000006127	Inpp5k	1489	761	849	603	874	797	1285	798	810
ENSMUSG00000006134	Crkl	1395	881	1083	530	613	649	321	322	325
ENSMUSG00000006143	Upk3bl	1	0	0	0	0	0	0	0	0
ENSMUSG00000006154	Eps8l1	14	10	15	15	24	22	14	10	12
ENSMUSG00000006169	Clint1	1842	1206	1310	867	1170	1086	371	268	238
ENSMUSG00000006179	Prss16	9	2	3	3	0	3	1	1	3
ENSMUSG00000006191	Cdkal1	457	305	280	183	240	235	404	423	381
ENSMUSG00000006200	Rhox6	0	0	0	0	0	0	0	0	0
ENSMUSG00000006204	5430419D17Rik	0	0	0	0	0	0	0	0	0
ENSMUSG00000006205	Htra1	3134	1974	2544	935	1679	1163	660	407	473
ENSMUSG00000006215	Zbtb17	393	259	206	170	365	242	252	108	172
ENSMUSG00000006216	Clcnkb	0	0	0	0	1	0	0	0	2
ENSMUSG00000006218	Fam131c	15	11	19	9	27	17	4	0	0
ENSMUSG00000006219	Fblim1	44	21	21	20	24	26	28	13	18
ENSMUSG00000006221	Hspb7	7	1	0	4	1	1	1	1	0
ENSMUSG00000006235	Epor	11	12	17	6	20	4	0	2	1
ENSMUSG00000006241	Ccdc159	23	16	17	14	30	30	26	17	41
ENSMUSG00000006262	Mob1b	2326	1953	1999	1250	1232	1677	593	592	662
ENSMUSG00000006269	Atp6v1b1	2	5	0	0	3	0	0	0	1
ENSMUSG00000006270	Vax1	0	1	0	0	1	0	0	0	0
ENSMUSG00000006273	Atp6v1b2	6567	4218	5105	3256	5576	5170	6703	2774	3503
ENSMUSG00000006276	Eps15l1	961	656	766	480	783	688	984	648	680
ENSMUSG00000006281	Tep1	63	50	77	44	54	65	101	58	46
ENSMUSG00000006288	Ttc5	727	446	549	300	557	523	965	638	596
ENSMUSG00000006289	Osgep	417	252	263	251	363	348	475	239	200
ENSMUSG00000006299	Aamp	1322	848	1145	698	1585	1031	1657	618	761
ENSMUSG00000006301	Tmbim1	512	354	405	222	258	286	297	242	301
ENSMUSG00000006304	Arpc2	2478	1672	2122	1331	2495	2133	1976	1052	1091
ENSMUSG00000006307	Kmt2b	705	466	469	392	520	477	218	181	179
ENSMUSG00000006310	Zbtb32	7	13	8	5	11	6	11	2	3
ENSMUSG00000006311	Etv2	1	0	0	0	0	0	0	0	0
ENSMUSG00000006313	Upk1a	14	4	11	9	15	14	9	1	13
ENSMUSG00000006315	Tmem147	295	235	264	217	460	303	701	177	248
ENSMUSG00000006333	Rps9	484	268	360	260	501	377	1746	471	488
ENSMUSG00000006335	Tfpt	125	93	76	61	144	87	91	63	48
ENSMUSG00000006342	Susd2	21	14	22	6	18	15	20	15	16
ENSMUSG00000006344	Ggt5	31	33	42	16	20	29	25	18	31
ENSMUSG00000006345	Ggt1	2	1	2	1	8	3	1	4	2
ENSMUSG00000006356	Crip2	625	461	695	381	1141	693	2035	524	789
ENSMUSG00000006360	Crip1	5	8	8	4	7	3	11	3	6
ENSMUSG00000006362	Cbfa2t3	145	126	179	138	241	168	82	86	79
ENSMUSG00000006369	Fbln1	38	18	57	24	49	23	59	27	18
ENSMUSG00000006373	Pgrmc1	2309	1389	1894	1229	2510	1982	2277	886	1039
ENSMUSG00000006378	Gcat	50	42	52	27	33	51	113	38	43
ENSMUSG00000006386	Tek	254	234	221	125	303	155	136	89	131
ENSMUSG00000006389	Mpl	0	0	3	1	1	5	5	2	1
ENSMUSG00000006390	Elovl1	330	285	295	164	294	165	284	206	278
ENSMUSG00000006392	Med8	412	279	298	217	335	281	608	433	459
ENSMUSG00000006398	Cdc20	68	40	45	34	55	27	20	13	6
ENSMUSG00000006403	Adamts4	440	387	601	132	250	265	300	283	343
ENSMUSG00000006411	Pvrl4	52	26	34	30	32	18	17	17	14
ENSMUSG00000006412	Pfdn2	330	297	280	235	414	356	355	113	150
ENSMUSG00000006418	Rnf114	1460	917	969	672	1054	868	991	590	733
ENSMUSG00000006423	C330007P06Rik	642	476	522	288	363	430	505	520	383
ENSMUSG00000006435	Neurl1a	492	503	677	478	895	805	385	122	151
ENSMUSG00000006442	Srm	541	439	484	344	869	505	197	80	95
ENSMUSG00000006445	Epha2	27	10	19	13	25	18	12	11	7
ENSMUSG00000006456	Rbm14	430	249	285	178	298	245	195	86	89
ENSMUSG00000006457	Actn3	20	13	17	10	43	9	16	5	8
ENSMUSG00000006463	Zdhhc24	973	658	705	522	681	685	260	190	221
ENSMUSG00000006464	Bbs1	720	453	566	374	623	534	342	152	222
ENSMUSG00000006469	Slc34a3	1	0	0	0	0	0	2	0	0
ENSMUSG00000006471	Ndor1	650	352	378	230	379	357	226	127	146
ENSMUSG00000006476	Nsmf	3572	2372	2873	1883	4064	3333	2081	441	544
ENSMUSG00000006488	Prl7a1	0	0	0	0	0	0	0	0	0
ENSMUSG00000006490	Prl8a9	0	0	0	0	0	0	0	0	0
ENSMUSG00000006494	Pdk1	1650	1082	1248	695	814	994	419	335	248
ENSMUSG00000006498	Ptbp1	624	390	415	300	451	262	145	130	147
ENSMUSG00000006517	Mvd	358	291	272	198	471	222	330	192	209
ENSMUSG00000006519	Cyba	43	34	27	9	29	21	52	21	19
ENSMUSG00000006522	Itih3	86	52	137	18	33	49	155	70	113
ENSMUSG00000006526	Tmem110	895	594	677	432	610	526	242	213	207
ENSMUSG00000006527	Sfmbt1	1380	955	1151	660	899	933	541	472	322
ENSMUSG00000006529	Itih1	0	0	0	0	0	0	0	0	0
ENSMUSG00000006538	Ihh	8	5	6	3	6	6	4	0	1
ENSMUSG00000006542	Prkag3	1	0	1	1	0	0	0	0	0
ENSMUSG00000006546	Cryba2	1	0	1	0	0	1	0	0	0
ENSMUSG00000006567	Atp7b	43	34	27	37	26	32	39	54	65
ENSMUSG00000006570	Defb2	0	0	0	0	0	0	0	0	0
ENSMUSG00000006574	Slc4a1	1	1	1	0	4	1	10	0	0
ENSMUSG00000006575	Rundc3a	877	597	735	536	1407	965	236	61	76
ENSMUSG00000006576	Slc4a3	1026	714	845	560	1001	843	603	269	243
ENSMUSG00000006585	Cdt1	34	24	18	25	45	28	9	7	6
ENSMUSG00000006586	Runx1t1	3048	2339	2887	1822	2626	2727	3584	4379	5751
ENSMUSG00000006587	Snai3	1	3	1	0	2	0	0	0	0
ENSMUSG00000006589	Aprt	277	207	211	238	428	247	642	324	330
ENSMUSG00000006599	Gtf2h1	1259	922	891	641	715	744	553	403	390
ENSMUSG00000006611	Hfe	113	54	105	27	63	67	107	64	56
ENSMUSG00000006641	Slc5a6	267	162	212	111	293	186	158	124	155
ENSMUSG00000006642	Tcf23	9	2	2	4	2	3	0	0	4
ENSMUSG00000006649	Nphs1	24	12	14	7	7	14	17	3	14
ENSMUSG00000006651	Aplp1	2263	1472	2120	1365	3580	3064	2610	415	592
ENSMUSG00000006673	Qrich1	2828	1802	2175	1403	1940	1971	1553	1178	1152
ENSMUSG00000006675	P4htm	306	190	241	195	389	274	260	82	111
ENSMUSG00000006676	Usp19	1400	876	993	627	1033	891	269	107	92
ENSMUSG00000006678	Pola1	210	169	148	108	124	123	194	236	119
ENSMUSG00000006699	Cdc42	5813	4055	5283	3163	5952	4904	7671	4390	4334
ENSMUSG00000006705	Pknox1	828	545	587	516	570	492	420	324	301
ENSMUSG00000006711	D130043K22Rik	1215	744	896	671	896	921	587	426	367
ENSMUSG00000006715	Gmnn	33	19	38	19	28	37	51	31	27
ENSMUSG00000006717	Acot13	157	119	129	110	198	148	416	141	162
ENSMUSG00000006720	Zfp184	173	131	141	100	154	99	167	113	135
ENSMUSG00000006724	Cyp27b1	18	6	10	12	12	12	14	9	5
ENSMUSG00000006728	Cdk4	782	509	628	449	816	522	630	380	370
ENSMUSG00000006731	B4galnt1	664	479	587	417	846	558	276	76	88
ENSMUSG00000006732	Mettl1	231	153	175	132	199	184	231	219	212
ENSMUSG00000006736	Tspan31	964	546	504	391	739	464	1459	749	817
ENSMUSG00000006740	Kif5b	6041	5142	5863	3551	4785	5187	2585	2122	2054
ENSMUSG00000006763	Saal1	304	193	204	167	177	218	240	235	172
ENSMUSG00000006764	Tph2	52	43	48	35	97	62	151	61	51
ENSMUSG00000006777	Krt23	1	2	0	0	0	0	1	0	0
ENSMUSG00000006782	Cnp	1394	1147	1509	490	1360	987	1743	595	961
ENSMUSG00000006784	Ttc25	1	1	7	2	1	3	3	5	1
ENSMUSG00000006800	Sulf2	746	676	1023	415	953	627	795	275	399
ENSMUSG00000006818	Sod2	888	742	819	588	1107	912	1039	505	456
ENSMUSG00000006850	Tmco6	103	50	72	59	109	90	71	37	35
ENSMUSG00000006906	Stambp	831	538	623	432	681	610	863	619	543
ENSMUSG00000006920	Ezh1	1004	547	833	477	718	670	925	642	646
ENSMUSG00000006930	Hap1	189	147	156	89	186	193	41	12	12
ENSMUSG00000006931	Leprel4	63	51	58	28	66	47	15	6	16
ENSMUSG00000006932	Ctnnb1	4118	2856	3584	2027	3742	3225	3311	1585	1482
ENSMUSG00000006941	Eif1b	668	547	586	468	907	636	1030	604	620
ENSMUSG00000006948	Klk4	0	0	0	0	0	0	0	0	0
ENSMUSG00000006958	Chrd	291	207	169	128	224	203	121	48	53
ENSMUSG00000006998	Psmd2	3193	1862	2323	1362	2528	1849	3881	1666	1842
ENSMUSG00000007021	Syngr3	2497	1698	2259	1625	3706	2666	4638	1544	1908
ENSMUSG00000007029	Vars	473	285	400	228	437	330	120	51	53
ENSMUSG00000007030	Vwa7	4	2	0	0	1	2	1	2	1
ENSMUSG00000007033	Hspa1l	7	10	11	6	5	11	2	6	6
ENSMUSG00000007034	Slc44a4	0	2	3	0	3	3	8	1	3
ENSMUSG00000007035	Msh5	9	4	7	3	5	3	5	5	6
ENSMUSG00000007036	Abhd16a	1088	654	744	544	961	792	569	192	231
ENSMUSG00000007038	Neu1	684	452	432	278	554	407	260	139	196
ENSMUSG00000007039	Ddah2	126	76	128	51	124	73	100	29	42
ENSMUSG00000007041	Clic1	152	88	187	62	159	96	152	110	115
ENSMUSG00000007050	Lsm2	169	113	128	80	133	130	45	30	45
ENSMUSG00000007080	Pole	112	87	91	70	59	31	83	58	70
ENSMUSG00000007097	Atp1a2	8568	5634	8853	3073	5015	4563	6060	3532	4198
ENSMUSG00000007107	Atp1a4	4	2	2	1	7	0	2	0	5
ENSMUSG00000007122	Casq1	3	6	4	2	2	2	8	2	2
ENSMUSG00000007207	Stx1a	1428	912	1340	874	2524	1713	4007	1009	1243
ENSMUSG00000007209	Ceacam9	0	0	1	0	4	2	2	0	4
ENSMUSG00000007216	Zfp775	123	87	155	64	132	95	50	35	47
ENSMUSG00000007279	Scube2	9	12	8	6	9	6	3	15	7
ENSMUSG00000007338	Mrpl49	628	424	457	342	608	540	682	403	423
ENSMUSG00000007379	Dennd2c	60	37	77	29	37	48	36	40	33
ENSMUSG00000007411	Mark3	1880	2169	2535	1726	2311	2297	949	731	666
ENSMUSG00000007415	Gatad1	577	403	548	418	691	621	1812	1404	1338
ENSMUSG00000007440	Pcdha10	6388	3921	5008	3011	5239	4666	3988	2122	2072
ENSMUSG00000007457	2310003L06Rik	2	0	3	0	0	0	3	1	3
ENSMUSG00000007458	M6pr	1413	1022	950	638	1044	837	931	502	760
ENSMUSG00000007476	Lrrc8a	444	368	458	213	472	399	2060	2345	3083
ENSMUSG00000007480	Mc5r	89	40	47	21	13	18	43	40	43
ENSMUSG00000007564	Ppp2r1a	2943	1722	2611	1391	3843	2818	9346	2803	2986
ENSMUSG00000007570	Fance	319	175	170	138	240	176	35	28	24
ENSMUSG00000007589	Tinf2	164	130	131	63	143	96	98	49	63
ENSMUSG00000007591	Tssk4	11	4	2	6	2	3	0	3	5
ENSMUSG00000007594	Hapln4	30	21	21	17	20	16	7	6	2
ENSMUSG00000007603	Dus3l	613	322	389	265	586	487	557	170	204
ENSMUSG00000007610	Gtpbp3	223	142	179	89	212	129	60	38	36
ENSMUSG00000007613	Tgfbr1	1759	1439	2214	789	665	1137	502	537	645
ENSMUSG00000007617	Homer1	6939	6054	4656	3931	4211	5095	1371	1070	1218
ENSMUSG00000007646	Rad51c	88	61	60	41	73	45	57	56	64
ENSMUSG00000007653	Gabrb2	3876	2801	3175	1676	1790	2237	2126	1996	1998
ENSMUSG00000007655	Cav1	248	193	225	130	241	180	227	223	203
ENSMUSG00000007656	Arpp19	7333	5223	5834	3983	5253	6362	4869	3456	4254
ENSMUSG00000007659	Bcl2l1	1911	1395	1708	1046	1847	1437	1486	957	1347
ENSMUSG00000007670	Khsrp	862	655	842	532	743	823	164	101	123
ENSMUSG00000007682	Dio2	6462	7839	9435	2630	2948	4198	2440	2067	3169
ENSMUSG00000007721	Ccdc124	123	96	147	90	275	214	378	83	98
ENSMUSG00000007739	Cct4	2497	1709	1981	1362	1986	1632	1821	1159	1070
ENSMUSG00000007777	0610009B22Rik	286	206	272	161	268	204	444	374	339
ENSMUSG00000007783	Cpt1c	842	458	654	467	687	660	1178	414	535
ENSMUSG00000007805	Twist2	2	2	1	0	1	5	1	0	1
ENSMUSG00000007812	Zfp655	1996	1487	1561	1054	1140	1255	1005	936	1114
ENSMUSG00000007815	Rhoa	2031	1138	1528	918	1601	1461	718	450	406
ENSMUSG00000007817	Zmiz1	2034	2014	2244	1213	1802	1841	1250	929	1094
ENSMUSG00000007827	Ankrd26	846	680	705	583	637	626	698	711	774
ENSMUSG00000007833	Aldh16a1	45	31	50	21	42	26	13	17	14
ENSMUSG00000007836	Hnrnpa0	376	392	446	297	664	609	558	600	584
ENSMUSG00000007837	Prrg2	25	18	29	13	49	27	25	17	21
ENSMUSG00000007850	Hnrnph1	3670	2724	2926	2087	2759	2725	2126	1795	1656
ENSMUSG00000007867	Ift43	85	79	76	52	104	77	107	59	56
ENSMUSG00000007872	Id3	983	693	1152	384	925	557	1069	833	1019
ENSMUSG00000007877	Tcap	106	48	57	23	42	42	30	11	38
ENSMUSG00000007880	Arid1a	2311	1929	2439	1666	2210	2266	1673	1244	1720
ENSMUSG00000007888	Crlf1	12	13	18	6	15	17	0	1	4
ENSMUSG00000007891	Ctsd	3750	2241	3724	1322	2319	2147	4211	1998	2248
ENSMUSG00000007892	Rplp1	135	99	139	84	279	221	860	210	226
ENSMUSG00000007907	Cabs1	0	0	1	0	0	0	0	0	0
ENSMUSG00000007908	Hmgcll1	648	659	659	437	534	529	446	430	396
ENSMUSG00000007944	Ttc9b	116	108	161	101	256	269	94	15	30
ENSMUSG00000007946	Phox2a	0	0	0	0	0	0	0	0	0
ENSMUSG00000007950	Abhd8	710	526	700	530	1114	781	197	48	41
ENSMUSG00000007987	Ift22	203	165	184	113	340	252	651	197	261
ENSMUSG00000007989	Fzd3	3181	1411	1465	928	1145	1451	757	608	583
ENSMUSG00000008028	1700008O03Rik	14	12	12	6	11	6	13	6	4
ENSMUSG00000008035	Mid1ip1	491	336	516	258	597	331	156	106	98
ENSMUSG00000008036	Ap2s1	313	214	305	215	488	394	346	117	150
ENSMUSG00000008090	Fgfrl1	73	75	144	53	136	73	37	21	14
ENSMUSG00000008129	4930432K21Rik	90	35	29	21	62	51	33	31	46
ENSMUSG00000008136	Fhl2	409	384	275	205	478	374	302	152	198
ENSMUSG00000008140	Emc10	799	536	688	493	1114	889	237	86	98
ENSMUSG00000008153	Clstn3	3841	2187	2962	1765	3205	2902	3546	1472	1893
ENSMUSG00000008167	Fbxw9	514	271	389	265	530	401	430	134	200
ENSMUSG00000008193	Spib	1	0	0	0	0	0	0	0	0
ENSMUSG00000008200	Fnbp4	2962	2230	1992	1145	1605	1468	1198	1121	1493
ENSMUSG00000008206	Cers4	3129	2580	2270	1466	2031	2222	2447	1970	2263
ENSMUSG00000008226	Scrn3	396	354	433	219	334	281	263	172	205
ENSMUSG00000008301	Phax	936	720	754	525	960	737	1084	692	805
ENSMUSG00000008305	Tle1	1082	704	704	645	817	808	276	247	255
ENSMUSG00000008307	1700109H08Rik	22	36	16	11	8	11	19	16	10
ENSMUSG00000008318	Relt	215	128	175	78	183	82	48	11	21
ENSMUSG00000008333	Snrpb2	444	457	443	340	565	417	503	383	475
ENSMUSG00000008348	Ubc	4414	2403	3656	1390	3504	1952	4601	3979	4048
ENSMUSG00000008373	Prpf31	504	341	326	242	432	358	737	398	447
ENSMUSG00000008384	Sertad1	166	92	56	66	109	87	110	66	73
ENSMUSG00000008393	Carhsp1	520	350	515	167	340	257	259	154	212
ENSMUSG00000008398	Elk3	318	243	279	139	222	213	121	119	136
ENSMUSG00000008429	Herpud2	1586	1126	1211	855	1166	1034	334	317	297
ENSMUSG00000008435	Rdh13	1434	872	876	686	837	892	1984	1943	2604
ENSMUSG00000008438	Adam21	43	40	23	20	24	34	34	30	41
ENSMUSG00000008450	Nutf2	544	334	441	365	610	473	449	309	331
ENSMUSG00000008461	Fut1	0	0	0	0	0	1	2	0	0
ENSMUSG00000008475	Arpc5	2921	1937	2518	1588	2991	2446	1883	994	1088
ENSMUSG00000008482	Rnf151	2	0	0	0	0	0	0	2	0
ENSMUSG00000008489	Elavl2	4379	4237	4110	2198	2622	2967	1988	2128	1825
ENSMUSG00000008496	Pou2f2	223	171	148	138	167	145	33	55	71
ENSMUSG00000008540	Mgst1	82	48	57	17	48	28	86	62	43
ENSMUSG00000008575	Nfib	7942	6457	8544	4218	6175	7058	4908	5918	5301
ENSMUSG00000008590	Htr3b	0	0	0	0	0	0	0	0	0
ENSMUSG00000008601	Rab25	2	1	1	0	2	2	0	0	1
ENSMUSG00000008604	Ubqln4	479	397	434	280	700	470	359	178	171
ENSMUSG00000008658	Rbfox1	2639	1952	2515	1604	2454	2606	2679	1661	1823
ENSMUSG00000008668	Rps18	190	181	100	116	242	213	760	276	218
ENSMUSG00000008682	Rpl10	87	57	42	49	66	47	87	72	87
ENSMUSG00000008683	Rps15a	702	504	475	321	511	445	519	323	282
ENSMUSG00000008690	Ncaph2	649	409	541	311	668	509	786	355	336
ENSMUSG00000008730	Hipk1	3475	2370	3338	1545	2155	2234	1145	996	960
ENSMUSG00000008734	Gprc5b	416	165	303	90	98	171	126	75	75
ENSMUSG00000008763	Man1a2	4262	3438	3904	2359	2876	3511	1709	1515	1378
ENSMUSG00000008789	Ceacam5	0	0	0	0	0	0	0	0	0
ENSMUSG00000008813	Tppp2	0	0	0	0	0	0	0	0	0
ENSMUSG00000008822	Acyp1	34	44	54	29	59	68	73	17	35
ENSMUSG00000008843	Cldn13	0	0	0	0	0	0	0	0	0
ENSMUSG00000008845	Cd163	125	57	107	33	37	49	71	43	49
ENSMUSG00000008855	Hdac5	1149	796	824	683	1221	916	229	107	110
ENSMUSG00000008859	Rala	1884	1655	2019	1407	2319	2269	612	467	383
ENSMUSG00000008874	Clec3a	0	0	0	0	0	0	0	0	0
ENSMUSG00000008892	Vdac3	573	478	627	392	708	671	1435	650	763
ENSMUSG00000008932	Slc1a7	2	0	3	3	0	1	0	0	7
ENSMUSG00000008958	Vps72	335	224	252	172	329	212	194	171	173
ENSMUSG00000008976	Gabpa	1311	834	1039	575	632	674	331	248	258
ENSMUSG00000008999	Bmp7	202	127	170	68	173	90	107	52	58
ENSMUSG00000009013	Dynll1	1676	1292	1542	1304	2655	1872	5108	2313	2193
ENSMUSG00000009030	Pdcl	1148	835	976	674	798	780	576	543	556
ENSMUSG00000009035	Tmem184b	1396	827	998	657	1194	816	264	104	182
ENSMUSG00000009047	Gm5965	0	0	0	0	0	0	0	0	0
ENSMUSG00000009070	Rsph14	4	0	0	2	1	6	5	1	0
ENSMUSG00000009073	Nf2	773	578	675	412	794	629	715	272	225
ENSMUSG00000009075	Cabp7	10	27	19	16	32	28	9	3	2
ENSMUSG00000009076	Zmat5	39	35	46	37	51	53	92	51	51
ENSMUSG00000009079	Ewsr1	3936	2325	2564	1617	2644	2223	738	581	524
ENSMUSG00000009090	Ap1b1	1392	964	1344	706	1453	1255	1703	734	772
ENSMUSG00000009092	Derl3	8	3	3	0	6	12	2	0	2
ENSMUSG00000009093	Gstt4	0	0	1	0	0	0	0	0	0
ENSMUSG00000009097	Tbx1	3	9	3	2	12	4	0	0	0
ENSMUSG00000009108	Gnat2	1	2	2	1	3	7	6	10	5
ENSMUSG00000009112	Bcl2l13	2311	1455	1476	983	1321	1269	721	523	553
ENSMUSG00000009114	2610028H24Rik	0	0	0	0	0	1	0	0	0
ENSMUSG00000009115	Spatc1l	3	0	2	1	0	0	0	1	0
ENSMUSG00000009145	Dqx1	8	5	5	4	4	3	7	1	6
ENSMUSG00000009185	Ccl8	0	0	0	0	0	0	0	0	0
ENSMUSG00000009207	Lnp	2355	1984	1726	1209	1444	1684	1054	967	855
ENSMUSG00000009210	2310007L24Rik	1	0	0	0	1	1	0	0	0
ENSMUSG00000009214	Tmem8c	6	1	2	0	5	2	9	6	2
ENSMUSG00000009216	Fam163b	1070	858	1075	730	1501	1256	1347	551	689
ENSMUSG00000009246	Trpm5	4	3	4	1	1	1	0	1	0
ENSMUSG00000009248	Ascl2	1	4	2	0	1	4	1	1	0
ENSMUSG00000009281	Rarres2	4	0	6	0	10	7	25	2	5
ENSMUSG00000009291	Pttg1ip	2177	1239	1555	770	1359	1330	1494	946	1244
ENSMUSG00000009292	Trpm2	188	144	193	106	163	144	168	112	98
ENSMUSG00000009293	Ube2g2	1216	847	848	661	1029	770	617	334	510
ENSMUSG00000009350	Mpo	0	0	0	0	1	0	0	0	0
ENSMUSG00000009356	Lpo	4	5	5	4	2	6	27	7	8
ENSMUSG00000009376	Met	1076	722	1259	864	1322	1312	389	311	159
ENSMUSG00000009378	Slc16a12	119	99	87	33	37	36	41	42	49
ENSMUSG00000009394	Syn2	3036	3128	4136	2723	4454	4021	2850	1371	1245
ENSMUSG00000009406	Elk1	806	527	536	412	485	476	236	170	122
ENSMUSG00000009418	Nav1	7253	6460	7415	4937	7645	8034	9259	6516	6145
ENSMUSG00000009470	Tnpo1	3980	3587	3297	2119	1920	2744	1031	1547	1707
ENSMUSG00000009471	Myod1	1	0	0	0	1	3	0	0	0
ENSMUSG00000009487	Otog	7	2	10	2	1	5	0	5	4
ENSMUSG00000009535	Rnmt	1862	1584	1515	1034	1457	1364	1513	1502	1568
ENSMUSG00000009545	Kcnq1	21	18	22	4	21	3	17	12	18
ENSMUSG00000009549	Srp14	655	440	583	366	953	654	1584	572	595
ENSMUSG00000009551	6330409D20Rik	42	17	27	12	29	29	26	17	17
ENSMUSG00000009555	Cdk9	886	663	625	459	921	711	291	115	145
ENSMUSG00000009563	Tor2a	537	348	366	277	470	350	423	212	267
ENSMUSG00000009566	Fpgs	191	111	111	104	161	95	46	43	40
ENSMUSG00000009569	Mkl2	4612	3158	3456	2114	2763	2887	4996	4143	5034
ENSMUSG00000009575	Cbx5	5779	4196	5569	3023	3818	4751	5193	5048	3611
ENSMUSG00000009580	Odam	0	0	0	0	0	0	0	0	0
ENSMUSG00000009585	Apobec3	221	136	139	133	101	148	211	266	133
ENSMUSG00000009588	St6galnac1	5	4	1	0	0	3	0	1	1
ENSMUSG00000009596	Taf7l	28	25	10	7	19	15	12	9	9
ENSMUSG00000009614	Sardh	129	99	156	63	139	84	92	21	48
ENSMUSG00000009621	Vav2	202	239	392	153	180	184	114	86	83
ENSMUSG00000009628	Tex15	168	125	160	109	104	121	90	140	83
ENSMUSG00000009630	Ppp2cb	542	1055	1286	952	1852	1336	405	212	235
ENSMUSG00000009633	G0s2	16	8	14	16	37	23	23	16	15
ENSMUSG00000009640	Dmap1	455	303	272	252	361	358	373	228	242
ENSMUSG00000009646	Pla2g12b	0	0	1	0	0	0	0	0	1
ENSMUSG00000009647	Mcu	1150	618	695	453	744	574	897	1308	1111
ENSMUSG00000009654	Oit3	6	3	3	2	3	7	3	2	1
ENSMUSG00000009670	Tex11	0	1	6	1	3	5	11	4	3
ENSMUSG00000009681	Bcr	667	600	840	584	833	774	548	253	279
ENSMUSG00000009687	Fxyd5	116	101	93	72	168	97	130	47	63
ENSMUSG00000009731	Kcnd1	385	254	353	172	280	304	207	183	143
ENSMUSG00000009733	Tfcp2	538	332	438	244	307	380	326	262	301
ENSMUSG00000009734	Pou6f2	78	75	61	52	77	73	90	104	126
ENSMUSG00000009739	Pou6f1	847	684	542	417	756	708	730	309	297
ENSMUSG00000009741	Ubp1	1039	838	947	553	776	749	587	526	515
ENSMUSG00000009772	Nuak2	42	36	39	23	24	17	10	18	12
ENSMUSG00000009828	Ick	629	483	575	300	490	472	295	254	253
ENSMUSG00000009863	Sdhb	1059	916	992	708	1443	1158	3207	1224	1283
ENSMUSG00000009876	Cox4i2	3	3	1	2	5	4	12	2	3
ENSMUSG00000009894	Snap47	2197	1593	2043	1382	3000	2415	6130	2492	2425
ENSMUSG00000009900	Wnt3a	1	0	0	1	1	0	0	0	0
ENSMUSG00000009905	Kdsr	1528	1004	1151	733	902	995	988	1093	1059
ENSMUSG00000009907	Vps4b	2051	1785	1550	1070	1313	1428	682	599	657
ENSMUSG00000009927	Rps25	59	44	70	47	106	84	350	138	130
ENSMUSG00000009941	Nxf2	1	2	2	3	3	3	1	3	1
ENSMUSG00000009995	Taz	1422	713	667	435	634	610	436	353	365
ENSMUSG00000010021	Kif19a	6	18	12	4	10	11	8	4	5
ENSMUSG00000010025	Aldh3a2	1050	554	784	482	665	654	804	485	527
ENSMUSG00000010044	Zmynd10	3	5	11	6	3	8	7	4	2
ENSMUSG00000010045	Tmem115	585	337	409	308	586	368	280	150	148
ENSMUSG00000010047	Hyal2	172	138	174	103	193	115	199	131	133
ENSMUSG00000010048	Ifrd2	45	50	44	37	69	39	89	42	76
ENSMUSG00000010051	Hyal1	57	40	50	31	42	33	57	44	42
ENSMUSG00000010054	Tusc2	1110	783	789	648	1309	942	274	93	112
ENSMUSG00000010057	Nprl2	349	244	263	191	370	297	583	286	305
ENSMUSG00000010064	Slc38a3	481	337	564	237	519	336	726	328	326
ENSMUSG00000010066	Cacna2d2	92	127	144	57	138	85	45	13	16
ENSMUSG00000010067	Rassf1	242	147	118	128	181	132	187	175	176
ENSMUSG00000010080	Epn3	8	2	15	5	15	2	2	0	1
ENSMUSG00000010086	Rnf112	1250	899	1078	905	1747	1547	485	247	254
ENSMUSG00000010095	Slc3a2	1942	1162	1300	878	1660	1209	1440	741	824
ENSMUSG00000010097	Nxf1	2284	1382	1535	1032	1554	1245	1898	920	965
ENSMUSG00000010110	Stx5a	2081	1299	1324	928	1235	1064	1169	895	1100
ENSMUSG00000010122	Slc47a1	12	7	15	11	20	4	33	10	18
ENSMUSG00000010136	Pifo	7	4	7	3	8	4	2	7	7
ENSMUSG00000010142	Tnfrsf13b	102	81	133	44	78	77	59	78	79
ENSMUSG00000010154	Spire2	112	83	125	81	212	119	36	16	21
ENSMUSG00000010175	Prox1	573	411	490	199	216	280	241	225	241
ENSMUSG00000010205	Raver1	372	276	319	238	353	295	132	88	149
ENSMUSG00000010277	2610507B11Rik	2886	1890	2535	1194	1657	1637	1786	923	1038
ENSMUSG00000010290	AI597479	1896	1149	1314	870	927	1087	755	719	753
ENSMUSG00000010307	Tmem86a	495	336	317	218	375	327	169	90	118
ENSMUSG00000010311	Optc	0	1	2	2	2	3	8	3	3
ENSMUSG00000010342	Tex14	13	10	7	3	2	2	5	2	4
ENSMUSG00000010358	Ifi35	25	20	21	16	23	25	59	36	16
ENSMUSG00000010362	Rdm1	23	9	22	7	26	23	47	15	15
ENSMUSG00000010376	Nedd8	299	250	326	200	547	366	1315	446	493
ENSMUSG00000010392	Gosr1	1750	1038	1334	782	905	1081	875	787	888
ENSMUSG00000010406	Mrpl52	24	23	36	34	50	43	65	36	40
ENSMUSG00000010435	Spaca7	0	0	0	0	0	0	0	0	0
ENSMUSG00000010453	Kansl3	2264	1609	1598	1133	1552	1365	1398	1136	1363
ENSMUSG00000010461	Eya4	158	136	235	79	97	133	67	74	58
ENSMUSG00000010476	Ebf3	4	3	3	2	3	5	3	2	1
ENSMUSG00000010505	Myt1	316	228	243	145	195	198	110	114	73
ENSMUSG00000010517	Faf1	992	694	891	485	702	743	354	219	195
ENSMUSG00000010529	Gm266	14	19	24	16	27	16	0	1	3
ENSMUSG00000010538	Tsacc	21	18	16	9	6	13	26	20	35
ENSMUSG00000010554	Mettl16	581	490	585	406	509	565	577	451	338
ENSMUSG00000010592	Dazl	29	48	36	27	33	43	31	30	17
ENSMUSG00000010601	Apol7a	22	9	10	6	13	17	9	9	6
ENSMUSG00000010607	Pigyl	158	102	96	74	216	113	240	93	111
ENSMUSG00000010608	Rbm25	7216	6439	5721	3621	3936	4921	4930	5188	5004
ENSMUSG00000010609	Psen2	147	128	120	86	156	120	103	102	104
ENSMUSG00000010651	Acaa1b	22	6	10	13	21	14	9	5	5
ENSMUSG00000010660	Plcd1	162	126	105	68	105	95	100	55	38
ENSMUSG00000010663	Fads1	2171	1485	2062	987	1774	1327	1698	854	979
ENSMUSG00000010721	Lmbr1	1166	821	1046	684	863	1028	695	548	430
ENSMUSG00000010751	Tnfrsf22	72	32	46	24	48	46	40	36	42
ENSMUSG00000010755	Cars	918	523	614	427	634	556	946	486	534
ENSMUSG00000010760	Phlda2	0	2	1	0	0	0	0	0	0
ENSMUSG00000010796	Asz1	0	0	0	0	0	0	0	0	0
ENSMUSG00000010797	Wnt2	24	10	13	7	6	25	12	8	21
ENSMUSG00000010803	Gabra1	7755	7390	7275	5468	7078	7712	4060	2821	3091
ENSMUSG00000010825	Grid2ip	4	1	2	0	1	2	2	0	1
ENSMUSG00000010830	Kdelr3	42	17	24	12	21	19	21	9	14
ENSMUSG00000010841	1700006E09Rik	0	0	0	1	0	1	0	0	0
ENSMUSG00000010911	Apip	208	148	133	118	181	208	381	229	198
ENSMUSG00000010914	Pdhx	1738	1360	1429	987	1477	1281	1659	1094	1225
ENSMUSG00000010936	Vac14	346	189	314	172	384	274	109	49	63
ENSMUSG00000011008	Mcoln2	3	1	0	0	0	0	1	0	9
ENSMUSG00000011034	Slc5a1	1	1	2	1	2	2	0	0	2
ENSMUSG00000011096	Akt1s1	319	179	208	180	344	224	20	3	5
ENSMUSG00000011114	Tbrg1	576	404	465	361	692	421	970	586	544
ENSMUSG00000011118	Panx3	1	0	0	1	0	0	0	0	0
ENSMUSG00000011148	Adssl1	29	37	32	25	31	34	36	7	12
ENSMUSG00000011154	1700026D08Rik	1	1	2	1	4	0	1	1	1
ENSMUSG00000011158	Brf1	387	256	321	182	380	317	110	62	68
ENSMUSG00000011171	Vipr2	52	27	55	14	23	24	30	21	25
ENSMUSG00000011179	Odc1	272	219	208	201	310	292	139	101	75
ENSMUSG00000011254	Thg1l	136	93	70	70	129	106	295	196	242
ENSMUSG00000011256	Adam19	1056	796	927	525	689	754	623	446	546
ENSMUSG00000011257	Pabpc4	58	43	51	31	73	81	59	21	41
ENSMUSG00000011263	Exoc3l2	4	1	7	4	2	1	7	3	3
ENSMUSG00000011267	Zfp296	1	3	3	1	1	1	0	1	2
ENSMUSG00000011305	Plin5	17	16	18	4	11	6	3	1	9
ENSMUSG00000011306	Sugp1	627	377	445	267	506	434	486	288	446
ENSMUSG00000011349	Dmrtc2	1	0	0	0	0	0	0	0	0
ENSMUSG00000011382	Dhdh	56	47	62	31	63	47	69	81	68
ENSMUSG00000011427	Zfp790	1387	918	1002	569	804	614	576	506	700
ENSMUSG00000011463	Cpb1	0	0	0	0	1	1	0	2	2
ENSMUSG00000011486	Slc25a41	1	2	6	0	0	0	2	0	0
ENSMUSG00000011589	Fsd1	371	222	311	199	441	382	847	229	323
ENSMUSG00000011632	Pinlyp	1	0	0	0	0	1	0	0	2
ENSMUSG00000011658	Fuz	130	90	69	56	81	74	44	18	9
ENSMUSG00000011751	Sptbn4	530	457	497	326	620	475	40	24	27
ENSMUSG00000011752	Pgam1	120	88	114	60	150	126	157	35	49
ENSMUSG00000011831	Evi5	3340	2370	2623	1476	1627	2057	1157	948	883
ENSMUSG00000011832	Evi5l	1068	670	938	566	1040	807	350	156	187
ENSMUSG00000011837	Snapc2	329	222	292	160	371	297	160	79	110
ENSMUSG00000011877	Git1	481	786	1067	606	1279	917	398	140	167
ENSMUSG00000011884	Gltp	365	221	324	117	323	244	282	106	177
ENSMUSG00000011958	Bnip2	986	784	850	548	812	783	295	258	268
ENSMUSG00000011960	Ccnt1	3572	2522	2597	1834	2075	2511	2549	2622	2620
ENSMUSG00000012017	Scarf2	24	16	17	7	23	20	1	0	2
ENSMUSG00000012042	4930579F01Rik	0	0	0	0	6	0	0	1	2
ENSMUSG00000012076	Brms1l	1776	1315	1542	1002	1332	1400	1010	618	634
ENSMUSG00000012114	Med15	1180	769	807	565	804	754	594	306	399
ENSMUSG00000012117	Dhdds	681	482	565	340	611	520	660	380	413
ENSMUSG00000012123	Aim1l	5	7	6	3	2	3	10	2	7
ENSMUSG00000012126	Ubxn11	45	38	21	19	53	43	86	24	16
ENSMUSG00000012187	Mogat1	0	0	0	0	0	0	0	1	0
ENSMUSG00000012211	Tex22	3	1	2	1	0	0	0	1	0
ENSMUSG00000012282	Wnt8a	2	1	0	0	0	0	0	1	0
ENSMUSG00000012296	Tjap1	269	177	187	142	220	159	68	28	52
ENSMUSG00000012350	Ehf	14	15	11	2	3	12	9	6	15
ENSMUSG00000012396	Nanog	0	0	1	0	0	0	1	0	0
ENSMUSG00000012405	Rpl15	501	343	469	381	692	499	828	358	314
ENSMUSG00000012422	Tmem167	3662	3046	3208	1985	2386	2706	2611	2513	2125
ENSMUSG00000012428	Steap4	10	9	8	2	5	1	5	4	2
ENSMUSG00000012429	Mplkip	566	478	403	310	397	343	94	60	98
ENSMUSG00000012443	Kif11	250	226	235	132	141	133	118	107	78
ENSMUSG00000012483	Rpa3	151	89	99	80	115	90	111	63	124
ENSMUSG00000012519	Mlkl	3	1	9	1	5	7	2	7	2
ENSMUSG00000012520	Phox2b	0	0	0	1	1	0	0	0	1
ENSMUSG00000012535	Tnpo3	3221	2347	2545	1566	2143	2073	2342	1665	1662
ENSMUSG00000012609	Ttll5	677	457	481	336	366	349	501	439	405
ENSMUSG00000012640	Zfp715	1411	1332	1224	787	937	1048	650	589	665
ENSMUSG00000012705	Retn	5	8	4	2	4	4	3	4	4
ENSMUSG00000012777	Acpt	3	4	0	0	1	0	1	0	1
ENSMUSG00000012819	Cdh23	47	35	49	17	12	23	32	46	84
ENSMUSG00000012848	Rps5	528	482	570	395	854	686	2448	779	760
ENSMUSG00000012889	Podnl1	13	5	7	3	5	8	1	3	0
ENSMUSG00000013033	Lphn1	2208	2123	2596	2005	3737	3183	2506	1017	1342
ENSMUSG00000013076	Amotl1	1269	1087	1357	527	876	824	878	1117	1319
ENSMUSG00000013083	2200002J24Rik	0	0	0	0	0	0	0	0	0
ENSMUSG00000013089	Etv5	2182	1638	1696	911	1100	1290	1184	686	986
ENSMUSG00000013091	Tmem190	0	0	0	0	2	0	0	0	0
ENSMUSG00000013150	Gfod2	556	329	369	257	541	369	329	195	235
ENSMUSG00000013155	Enkd1	51	40	41	28	61	47	34	14	24
ENSMUSG00000013158	4933405L10Rik	2	0	0	2	0	0	3	2	1
ENSMUSG00000013160	Atp6v0d1	1001	818	1146	791	1753	1420	2180	778	780
ENSMUSG00000013236	Ptprs	3465	2284	2827	1682	3186	2858	1398	935	883
ENSMUSG00000013275	Slc41a1	1954	1325	1715	777	1030	991	691	429	580
ENSMUSG00000013338	Fer1l4	2	4	2	0	0	0	2	0	0
ENSMUSG00000013353	4931406B18Rik	0	0	0	0	0	4	0	1	2
ENSMUSG00000013367	Iglon5	72	71	66	48	112	84	17	5	10
ENSMUSG00000013415	Igf2bp1	3	4	6	3	6	9	0	1	6
ENSMUSG00000013418	B4galnt2	0	0	0	0	0	0	1	1	0
ENSMUSG00000013419	Zfp651	1048	966	1036	698	1440	1042	266	125	160
ENSMUSG00000013465	Nelfb	1148	664	921	575	961	796	613	341	425
ENSMUSG00000013483	Card14	9	0	11	1	7	2	2	2	1
ENSMUSG00000013495	Tmem175	806	478	561	353	527	475	812	508	551
ENSMUSG00000013523	Bcas1	350	260	323	126	335	205	352	181	250
ENSMUSG00000013539	Tango2	1780	1240	1499	927	1383	1319	1837	1396	1555
ENSMUSG00000013562	4833413E03Rik	0	0	0	0	1	0	1	0	1
ENSMUSG00000013584	Aldh1a2	106	27	88	24	59	28	44	27	36
ENSMUSG00000013593	Ndufs2	1067	761	938	633	1267	997	2134	618	686
ENSMUSG00000013611	Snx31	6	2	4	0	1	2	1	7	0
ENSMUSG00000013622	Atraid	501	378	447	312	570	442	964	407	429
ENSMUSG00000013629	Cad	295	173	258	162	205	175	185	83	95
ENSMUSG00000013643	Lypd8	0	0	0	0	0	0	0	0	0
ENSMUSG00000013646	Sh3bp5l	1035	623	779	519	949	662	285	168	131
ENSMUSG00000013653	1810065E05Rik	1	0	0	0	0	0	0	0	0
ENSMUSG00000013662	Atad1	3376	3005	3236	1872	2450	2674	2232	1759	1715
ENSMUSG00000013663	Pten	12163	10146	10604	5735	7041	8880	2325	2195	1686
ENSMUSG00000013668	4933402N03Rik	0	0	0	0	0	0	0	0	0
ENSMUSG00000013698	Pea15a	6438	3860	4716	3473	6603	5074	5639	2346	2547
ENSMUSG00000013701	Timm23	84	52	49	21	54	41	75	62	60
ENSMUSG00000013707	Tnfaip8l2	69	51	75	17	24	28	67	57	75
ENSMUSG00000013736	Trnt1	1351	1227	1141	836	1093	1127	1267	996	1179
ENSMUSG00000013766	Ly6g6e	5	3	5	2	3	4	15	8	10
ENSMUSG00000013787	Ehmt2	887	563	701	469	930	666	295	111	92
ENSMUSG00000013822	Elof1	277	201	244	200	349	265	442	173	227
ENSMUSG00000013833	Med16	377	193	292	204	425	287	151	47	35
ENSMUSG00000013846	St3gal1	103	111	98	88	118	100	90	86	66
ENSMUSG00000013858	Tmem259	229	221	235	192	450	291	25	6	8
ENSMUSG00000013878	Rnf170	795	590	595	434	467	510	429	403	389
ENSMUSG00000013921	Clip3	1759	1422	2061	1125	2574	1896	3333	1104	1435
ENSMUSG00000013928	Thap8	0	0	0	0	0	4	0	0	0
ENSMUSG00000013936	Myl2	0	1	2	2	0	0	2	1	2
ENSMUSG00000013973	Dedd	147	95	108	63	87	97	89	71	96
ENSMUSG00000013974	Mcemp1	1	0	1	2	2	3	0	3	0
ENSMUSG00000013997	Nit1	391	291	253	193	374	285	339	167	192
ENSMUSG00000014030	Pax5	1	0	1	0	0	0	0	0	0
ENSMUSG00000014039	Prdm15	1123	636	645	490	635	618	494	391	489
ENSMUSG00000014074	Rnf168	1547	1019	949	537	1113	546	410	287	342
ENSMUSG00000014075	Tctex1d2	276	201	193	125	147	178	258	213	258
ENSMUSG00000014077	Chp1	1652	1115	1384	871	1318	1184	1554	977	1128
ENSMUSG00000014104	Sval2	0	0	0	0	0	0	0	0	0
ENSMUSG00000014158	Trpv4	15	2	11	8	3	9	3	4	16
ENSMUSG00000014164	Klhl3	136	74	48	60	92	85	145	136	136
ENSMUSG00000014177	Tvp23b	751	587	720	458	678	667	496	339	444
ENSMUSG00000014195	Dnajc7	2059	1378	1588	941	1553	1369	1658	1099	1155
ENSMUSG00000014198	Zfp385c	4	0	3	1	1	1	0	0	2
ENSMUSG00000014226	Cacybp	929	856	1036	684	1333	966	1173	570	673
ENSMUSG00000014232	Cluap1	312	234	262	169	287	215	364	224	207
ENSMUSG00000014243	Zswim7	111	64	80	72	109	85	135	61	65
ENSMUSG00000014245	Pigl	280	202	184	146	160	184	156	137	200
ENSMUSG00000014294	Ndufa2	151	134	135	131	249	239	803	218	226
ENSMUSG00000014301	Pam16	18	12	17	20	21	6	30	13	17
ENSMUSG00000014303	Glis2	183	156	191	98	222	154	111	67	77
ENSMUSG00000014313	Cox6c	613	516	468	312	671	647	2264	683	919
ENSMUSG00000014329	Bicc1	176	124	140	74	168	136	91	91	63
ENSMUSG00000014349	Ube2z	1211	935	1203	805	1419	1276	449	250	228
ENSMUSG00000014351	Gip	0	0	0	0	0	0	0	0	0
ENSMUSG00000014353	Tmem87b	2639	1736	1958	1205	1427	1495	1001	970	923
ENSMUSG00000014355	Anapc1	2472	1558	1829	1055	1226	1371	1350	1074	906
ENSMUSG00000014361	Mertk	2768	2143	2803	1096	932	1505	1417	1309	1702
ENSMUSG00000014402	Tsg101	1019	674	863	548	998	827	986	548	425
ENSMUSG00000014418	Hps5	537	319	372	227	249	287	326	279	296
ENSMUSG00000014426	Map3k4	544	291	379	220	309	338	178	129	139
ENSMUSG00000014444	Piezo1	78	45	77	45	59	43	16	6	11
ENSMUSG00000014453	Blk	0	0	2	0	0	0	0	0	0
ENSMUSG00000014470	Rnf166	400	314	256	216	349	279	76	36	51
ENSMUSG00000014496	Ankrd28	1557	1248	1306	615	708	759	409	348	316
ENSMUSG00000014498	Ankrd52	264	239	263	148	207	256	200	140	101
ENSMUSG00000014503	Pkd2l2	65	61	53	32	50	49	49	26	21
ENSMUSG00000014504	Srp19	897	712	680	570	891	790	962	504	667
ENSMUSG00000014529	Tmbim7	0	0	1	0	0	0	0	0	0
ENSMUSG00000014542	Clec4f	3	1	2	10	4	0	3	0	0
ENSMUSG00000014543	Klra17	0	0	0	0	0	0	0	0	0
ENSMUSG00000014547	Wdfy2	127	76	101	52	43	58	55	34	33
ENSMUSG00000014550	Zfyve20	2114	1361	1399	985	1329	1214	1200	799	1011
ENSMUSG00000014551	Mrps25	300	196	236	192	373	251	683	314	319
ENSMUSG00000014554	Dguok	374	259	259	237	333	244	255	168	176
ENSMUSG00000014592	Camta1	6127	4133	5791	3097	5136	4746	2589	2195	1809
ENSMUSG00000014599	Csf1	227	145	210	79	102	111	56	78	109
ENSMUSG00000014601	Strip1	1158	753	919	614	1061	891	612	326	339
ENSMUSG00000014602	Kif1a	9040	5678	7107	3973	8557	6712	9449	4479	4731
ENSMUSG00000014603	Alx3	15	7	5	3	16	4	8	3	7
ENSMUSG00000014606	Slc25a11	891	634	875	514	1104	720	1245	489	511
ENSMUSG00000014609	Chrne	2	0	2	0	1	0	1	0	0
ENSMUSG00000014633	Cmc2	128	96	101	80	135	100	217	111	79
ENSMUSG00000014668	Chfr	1716	959	1162	732	920	989	707	498	527
ENSMUSG00000014686	Ceacam16	5	0	2	1	2	2	1	0	1
ENSMUSG00000014704	Hoxa2	0	0	0	0	1	0	0	0	0
ENSMUSG00000014725	Adam28	0	1	0	0	0	1	1	1	0
ENSMUSG00000014747	Ankrd53	11	2	3	12	6	8	7	3	4
ENSMUSG00000014748	Tex261	1293	909	1011	681	1185	1048	1038	562	650
ENSMUSG00000014763	Fam120b	1920	1218	1422	984	1225	1133	1488	1196	1123
ENSMUSG00000014767	Tbp	977	836	717	516	681	607	682	602	653
ENSMUSG00000014769	Psmb1	866	740	827	645	1386	948	2461	1051	1079
ENSMUSG00000014771	Pdcd2	0	0	0	0	0	0	0	0	0
ENSMUSG00000014773	Dll1	148	125	107	85	114	120	26	30	23
ENSMUSG00000014776	Nol3	9	6	11	5	13	8	19	5	2
ENSMUSG00000014778	Fhod1	27	25	26	25	29	22	8	12	14
ENSMUSG00000014782	Plekhg4	47	23	20	17	20	35	16	10	11
ENSMUSG00000014786	Slc9a5	261	147	139	91	130	118	79	28	46
ENSMUSG00000014791	Elmo3	25	11	8	7	7	8	16	4	4
ENSMUSG00000014813	Stc1	504	478	314	292	466	470	655	455	607
ENSMUSG00000014837	4931428F04Rik	294	227	343	205	364	283	427	331	267
ENSMUSG00000014846	Tppp3	72	43	82	54	176	72	132	51	58
ENSMUSG00000014850	Msh3	1424	976	909	594	645	764	852	742	683
ENSMUSG00000014852	Adamts13	10	2	2	5	10	4	25	7	3
ENSMUSG00000014856	Tmem208	263	177	218	156	383	260	529	203	241
ENSMUSG00000014859	E2f4	418	296	275	197	427	308	107	64	83
ENSMUSG00000014867	Surf4	1675	1098	1313	807	1480	1081	1009	509	600
ENSMUSG00000014873	Surf2	341	275	250	179	349	244	357	192	241
ENSMUSG00000014905	Dnajb9	740	566	616	392	654	695	334	258	273
ENSMUSG00000014907	Naf1	63	85	102	88	131	169	18	28	20
ENSMUSG00000014932	Yes1	573	433	602	265	365	374	77	81	104
ENSMUSG00000014956	Ppp1cb	5657	5093	6308	3354	4907	5485	3294	2538	2660
ENSMUSG00000014959	Gorasp2	1672	1041	1329	896	1461	1126	1018	514	575
ENSMUSG00000014980	Tsen15	404	266	303	187	313	264	161	128	144
ENSMUSG00000015001	Oc90	0	2	0	5	7	4	4	0	3
ENSMUSG00000015002	Efr3a	7737	5987	5820	3527	3882	4476	2697	2236	2493
ENSMUSG00000015013	Trappc2l	168	122	159	93	230	198	444	168	167
ENSMUSG00000015016	Acsf3	87	86	78	61	135	115	158	80	86
ENSMUSG00000015023	Ddx19a	169	140	197	143	280	215	151	58	137
ENSMUSG00000015027	Galns	66	54	67	43	62	61	79	72	54
ENSMUSG00000015053	Gata2	49	34	20	11	41	13	18	10	9
ENSMUSG00000015083	C8g	29	21	18	9	21	16	26	14	21
ENSMUSG00000015085	Entpd2	74	46	85	30	71	48	94	35	64
ENSMUSG00000015087	Rabl6	1279	894	978	771	1251	1026	522	330	292
ENSMUSG00000015090	Ptgds	962	383	739	268	1081	658	4202	673	1021
ENSMUSG00000015092	Edf1	175	105	175	112	248	209	501	116	128
ENSMUSG00000015093	Clic3	15	11	4	1	8	7	3	3	2
ENSMUSG00000015094	Npdc1	1252	804	1048	766	1815	1322	2299	542	671
ENSMUSG00000015095	Fbxw5	1109	938	868	603	1231	963	1523	451	702
ENSMUSG00000015112	Slc25a13	74	39	75	24	19	38	23	22	28
ENSMUSG00000015120	Ube2i	960	694	462	279	357	447	404	359	331
ENSMUSG00000015126	Tsr3	260	189	171	117	282	189	193	83	89
ENSMUSG00000015127	Unkl	163	93	147	87	112	102	65	51	38
ENSMUSG00000015133	Lrrk1	135	83	107	65	84	51	128	86	82
ENSMUSG00000015134	Aldh1a3	13	5	5	2	3	14	2	1	8
ENSMUSG00000015143	Actn1	249	230	221	150	237	283	239	141	186
ENSMUSG00000015149	Sirt2	836	633	766	407	877	606	1364	425	711
ENSMUSG00000015165	Hnrnpl	1462	1288	1166	882	1210	1370	721	668	852
ENSMUSG00000015176	Nolc1	803	621	595	455	841	524	820	506	582
ENSMUSG00000015189	Casd1	1875	1310	1789	866	1262	1441	1131	782	768
ENSMUSG00000015202	Cnksr3	199	169	140	86	125	112	91	61	84
ENSMUSG00000015214	Mtmr1	1791	1491	1402	814	900	1126	380	406	396
ENSMUSG00000015217	Hmgb3	240	157	174	77	212	149	243	133	176
ENSMUSG00000015222	Map2	16921	13273	14158	8656	11928	12699	13496	9245	8361
ENSMUSG00000015224	Cyp2j9	333	236	345	157	120	209	420	374	355
ENSMUSG00000015242	Nipsnap3a	0	0	0	0	1	0	0	0	0
ENSMUSG00000015243	Abca1	2753	1944	2595	938	875	1609	985	961	825
ENSMUSG00000015247	Nipsnap3b	352	259	306	184	311	259	387	270	241
ENSMUSG00000015289	Lage3	169	117	136	73	116	112	330	194	157
ENSMUSG00000015290	Ubl4	1430	1106	1298	914	1733	1259	1424	813	1088
ENSMUSG00000015291	Gdi1	6165	3773	4585	2645	6896	4430	11600	5035	6433
ENSMUSG00000015305	Sash1	262	329	348	228	275	309	107	90	85
ENSMUSG00000015312	Gadd45b	116	74	49	52	96	58	38	23	31
ENSMUSG00000015314	Slamf6	3	3	2	1	0	4	3	2	5
ENSMUSG00000015316	Slamf1	8	12	9	5	4	5	12	6	8
ENSMUSG00000015335	Zdhhc12	81	71	65	39	78	48	73	44	59
ENSMUSG00000015337	Endog	80	49	50	30	61	34	11	8	7
ENSMUSG00000015340	Cybb	27	23	20	11	9	15	18	32	16
ENSMUSG00000015341	Golga7	1194	850	863	629	983	867	873	427	508
ENSMUSG00000015342	Xk	530	448	610	315	517	421	126	152	124
ENSMUSG00000015354	Pcolce2	139	132	81	58	64	102	99	81	69
ENSMUSG00000015355	Cd48	15	11	14	15	9	18	15	17	15
ENSMUSG00000015357	Clpx	1261	972	926	558	783	654	575	359	465
ENSMUSG00000015363	Trabd	322	215	323	201	383	238	115	71	61
ENSMUSG00000015365	Mov10l1	1	1	1	3	3	1	3	4	2
ENSMUSG00000015377	Dennd6b	649	409	357	263	518	377	326	112	153
ENSMUSG00000015396	Cd83	448	197	212	120	196	199	100	117	90
ENSMUSG00000015401	Tmem27	1	0	0	1	0	0	0	0	0
ENSMUSG00000015405	Ace2	16	24	27	7	17	11	29	17	25
ENSMUSG00000015437	Gzmb	0	0	0	0	0	0	0	0	0
ENSMUSG00000015441	Gzmf	0	0	0	0	0	0	0	0	0
ENSMUSG00000015443	Gzmn	0	0	0	0	0	0	0	0	0
ENSMUSG00000015452	Ager	15	14	6	2	6	12	4	8	4
ENSMUSG00000015461	Atf6b	438	306	401	268	512	415	123	46	49
ENSMUSG00000015467	Egfl8	12	6	4	3	5	6	4	1	0
ENSMUSG00000015468	Notch4	116	75	110	36	88	45	16	11	11
ENSMUSG00000015474	Ppt2	113	96	129	85	144	98	67	49	75
ENSMUSG00000015476	Prrt1	127	106	150	105	228	202	106	19	58
ENSMUSG00000015478	Rnf5	184	163	225	116	300	219	434	179	167
ENSMUSG00000015484	Fam163a	305	258	436	247	372	305	257	176	111
ENSMUSG00000015488	Cacfd1	2004	1544	1612	1247	2032	1587	727	470	512
ENSMUSG00000015501	Hivep2	9238	7463	7786	5504	7526	7896	4968	2897	2958
ENSMUSG00000015519	2310057J18Rik	0	0	0	0	0	0	0	0	0
ENSMUSG00000015522	Arnt	1544	982	1114	719	770	851	561	510	608
ENSMUSG00000015533	Itga2	9	4	2	2	4	12	6	5	9
ENSMUSG00000015536	Mocs2	961	663	690	504	782	631	943	747	812
ENSMUSG00000015542	Nat9	47	36	46	21	69	49	127	47	56
ENSMUSG00000015568	Lpl	457	417	620	354	935	665	1014	585	532
ENSMUSG00000015575	Atp6v0e	898	606	586	313	452	386	690	641	599
ENSMUSG00000015579	Nkx2-5	0	0	0	1	0	0	0	0	0
ENSMUSG00000015597	Zfp318	1070	1209	1367	788	1149	1129	902	931	746
ENSMUSG00000015599	Ttbk1	164	208	202	199	291	299	116	34	32
ENSMUSG00000015605	Srf	197	192	222	166	371	268	73	45	79
ENSMUSG00000015619	Gata3	1	2	1	0	1	1	1	0	2
ENSMUSG00000015627	Gata5	0	0	0	0	0	0	0	1	0
ENSMUSG00000015647	Lama5	61	43	68	20	52	35	18	12	11
ENSMUSG00000015652	Steap1	9	13	8	7	14	8	12	5	12
ENSMUSG00000015653	Steap2	387	366	410	160	209	224	135	127	129
ENSMUSG00000015656	Hspa8	2436	1676	1894	1201	2192	2948	9287	3106	3622
ENSMUSG00000015659	Serac1	613	350	390	260	311	320	316	269	282
ENSMUSG00000015665	Awat1	0	0	0	0	1	0	0	0	0
ENSMUSG00000015668	Pdzd11	262	151	213	127	297	220	456	232	213
ENSMUSG00000015671	Psma2	870	650	682	549	1082	803	1367	825	791
ENSMUSG00000015672	Mrpl32	407	364	296	282	454	315	407	329	343
ENSMUSG00000015697	Setdb1	1564	1102	1263	728	939	1045	980	817	809
ENSMUSG00000015702	Anxa9	2	7	9	7	3	7	2	9	5
ENSMUSG00000015709	Arnt2	2479	1965	2134	1178	1622	1962	1548	715	868
ENSMUSG00000015711	Prune	575	399	516	300	550	428	552	330	345
ENSMUSG00000015714	Cers2	924	575	664	437	710	539	689	471	587
ENSMUSG00000015721	Nlrp5	0	0	0	0	0	0	0	0	0
ENSMUSG00000015733	Capza2	6373	5117	6187	3473	4857	5488	7588	5253	5052
ENSMUSG00000015745	Plekho1	103	104	108	81	135	110	61	29	40
ENSMUSG00000015747	Vps45	579	396	536	332	538	444	843	479	552
ENSMUSG00000015748	Prpf3	491	292	307	266	351	330	450	311	438
ENSMUSG00000015749	Anp32e	1544	1092	1301	662	1164	1180	908	453	589
ENSMUSG00000015750	Aph1a	50	32	20	18	34	30	9	9	15
ENSMUSG00000015755	Tab2	1767	1504	1660	1109	1661	1572	894	843	778
ENSMUSG00000015757	Ppil4	2335	2097	1955	1382	1886	1747	1841	1604	2036
ENSMUSG00000015759	Cnih1	1150	903	1073	870	1396	1087	1042	627	657
ENSMUSG00000015766	Eps8	1017	691	1121	532	562	534	191	127	169
ENSMUSG00000015776	Med22	823	532	546	384	639	453	578	322	321
ENSMUSG00000015787	Abo	1	0	0	0	0	0	1	0	0
ENSMUSG00000015790	Surf1	220	178	206	138	305	245	565	292	261
ENSMUSG00000015804	Med28	759	666	754	557	870	855	846	396	469
ENSMUSG00000015806	Qdpr	399	288	331	178	489	367	501	246	231
ENSMUSG00000015812	Gnrh1	5	0	4	1	9	5	2	0	0
ENSMUSG00000015829	Tnr	355	230	226	101	132	128	482	299	323
ENSMUSG00000015837	Sqstm1	3506	2104	2346	1756	3613	2420	1960	617	806
ENSMUSG00000015839	Nfe2l2	446	260	415	154	254	171	353	400	383
ENSMUSG00000015843	Rxrg	18	22	8	2	19	15	14	6	16
ENSMUSG00000015846	Rxra	214	254	305	149	201	167	106	51	58
ENSMUSG00000015850	Adamtsl4	38	26	16	14	22	11	4	10	13
ENSMUSG00000015852	Fcrls	207	343	536	264	260	317	540	448	303
ENSMUSG00000015854	Cd5l	0	0	1	0	2	2	0	0	2
ENSMUSG00000015869	Prpsap1	850	518	604	405	720	609	263	183	187
ENSMUSG00000015879	Fam184b	681	525	566	535	879	720	461	381	378
ENSMUSG00000015880	Ncapg	147	158	127	68	113	96	80	134	70
ENSMUSG00000015882	Lcorl	2376	2293	2323	1420	1739	2139	842	930	896
ENSMUSG00000015889	Lta4h	492	236	399	189	323	317	683	347	347
ENSMUSG00000015890	Amdhd1	36	18	25	14	17	16	45	29	30
ENSMUSG00000015932	Dstn	1494	937	1349	860	1587	1433	2497	1214	1194
ENSMUSG00000015937	H2afy	853	607	654	416	732	600	598	439	486
ENSMUSG00000015942	Gtf2ird2	362	203	213	140	215	213	142	114	113
ENSMUSG00000015943	Bola1	59	52	41	37	95	63	103	51	61
ENSMUSG00000015944	Gatsl2	4772	3193	4502	2539	3914	3488	1979	1314	1310
ENSMUSG00000015947	Fcgr1	32	31	52	43	30	49	74	70	40
ENSMUSG00000015950	Ncf1	426	210	361	150	123	148	155	121	137
ENSMUSG00000015957	Wnt11	3	2	2	2	0	0	0	0	0
ENSMUSG00000015961	Adss	1355	1010	1305	702	1132	1092	579	375	289
ENSMUSG00000015962	1700016C15Rik	3	1	2	0	3	1	1	2	0
ENSMUSG00000015966	Il17rb	6	5	7	4	9	2	4	2	3
ENSMUSG00000015968	Cacna1d	1087	888	911	610	767	897	584	541	426
ENSMUSG00000015970	Chdh	32	26	14	10	14	25	18	32	13
ENSMUSG00000015971	Actr8	1222	705	839	501	753	799	753	445	529
ENSMUSG00000015980	Lrrc27	42	33	68	20	42	45	89	41	44
ENSMUSG00000015981	Stk32c	93	57	64	36	90	142	13	8	13
ENSMUSG00000015994	Fnta	1414	984	1154	737	1236	857	353	265	516
ENSMUSG00000016018	Skiv2l2	1805	1178	1570	809	1004	1015	1250	1032	1003
ENSMUSG00000016024	Lbp	45	21	27	10	22	14	50	19	33
ENSMUSG00000016028	Celsr1	26	24	57	7	36	29	32	10	13
ENSMUSG00000016087	Fli1	247	211	263	102	184	183	148	193	220
ENSMUSG00000016128	Stard13	288	174	233	88	145	120	137	97	99
ENSMUSG00000016150	Tenm1	1474	1020	1052	622	702	859	668	591	516
ENSMUSG00000016179	Camk1g	875	903	519	490	758	757	1074	453	1108
ENSMUSG00000016181	Diexf	361	264	255	189	273	279	177	176	189
ENSMUSG00000016194	Hsd11b1	88	114	79	47	120	75	279	78	116
ENSMUSG00000016200	Syt14	174	85	105	59	71	54	70	86	75
ENSMUSG00000016206	H2-M3	9	9	25	7	12	17	33	16	16
ENSMUSG00000016239	Lonrf3	125	89	100	24	48	40	33	34	27
ENSMUSG00000016252	Atp5e	115	97	110	74	172	177	745	174	184
ENSMUSG00000016253	Nelfcd	630	320	362	231	483	368	958	357	429
ENSMUSG00000016255	Tubb1	2	0	0	0	2	0	0	0	0
ENSMUSG00000016256	Ctsz	263	207	336	137	291	256	543	307	251
ENSMUSG00000016257	Slmo2	362	298	325	212	478	365	288	134	186
ENSMUSG00000016262	Sertad4	724	712	793	444	774	753	212	147	192
ENSMUSG00000016283	H2-M2	0	0	0	0	0	0	0	0	0
ENSMUSG00000016308	Ube2a	895	616	758	522	945	760	915	559	533
ENSMUSG00000016319	Slc25a5	1854	1496	1863	1047	2254	1668	5852	2584	2984
ENSMUSG00000016327	Atp1b4	3	0	1	0	0	1	2	0	1
ENSMUSG00000016344	Ppdpf	152	98	124	70	188	158	189	61	64
ENSMUSG00000016346	Kcnq2	4435	3679	3483	2628	3851	3432	2011	1241	1127
ENSMUSG00000016349	Eef1a2	220	254	354	257	491	528	196	109	74
ENSMUSG00000016356	Col20a1	6	15	12	7	5	5	3	5	1
ENSMUSG00000016382	Pls3	1857	1199	1419	921	1412	1118	1694	979	1049
ENSMUSG00000016386	Mpped2	775	641	839	655	1114	917	397	437	307
ENSMUSG00000016409	Nkap	860	614	739	438	648	663	569	379	405
ENSMUSG00000016427	Ndufa1	175	181	218	108	350	374	1241	298	438
ENSMUSG00000016458	Wt1	4	5	4	4	2	5	8	4	6
ENSMUSG00000016477	E2f3	540	363	404	259	334	432	99	106	112
ENSMUSG00000016481	Cr1l	394	279	321	208	252	272	489	484	294
ENSMUSG00000016487	Ppfibp1	1760	1075	1323	669	1001	967	536	492	411
ENSMUSG00000016493	Cd46	259	238	174	139	110	158	96	133	76
ENSMUSG00000016494	Cd34	611	516	598	341	577	482	763	327	424
ENSMUSG00000016495	Plgrkt	256	194	199	163	211	230	326	274	225
ENSMUSG00000016496	Cd274	37	39	29	25	22	34	19	19	33
ENSMUSG00000016498	Pdcd1lg2	0	0	0	0	0	1	1	0	1
ENSMUSG00000016503	Gtf3a	69	47	49	23	74	43	19	9	7
ENSMUSG00000016510	Mtif3	306	255	252	173	313	189	405	294	296
ENSMUSG00000016520	Lnx2	163	123	101	55	109	62	34	34	44
ENSMUSG00000016524	Il19	0	1	0	0	0	1	0	0	0
ENSMUSG00000016526	Dyrk3	339	231	165	163	257	233	91	26	51
ENSMUSG00000016528	Mapkapk2	382	412	481	251	465	293	35	25	32
ENSMUSG00000016529	Il10	0	0	0	0	0	0	0	0	0
ENSMUSG00000016534	Lamp2	1739	1212	1734	830	937	1174	1214	1056	854
ENSMUSG00000016541	Atxn10	2996	2010	2577	1577	2854	2464	4766	2215	2307
ENSMUSG00000016552	Foxred2	505	384	502	246	396	304	201	179	172
ENSMUSG00000016554	Eif3d	662	426	423	324	572	387	873	500	561
ENSMUSG00000016559	H3f3b	6123	4457	4209	2795	4478	3841	4291	2448	3483
ENSMUSG00000016619	Nup50	1085	640	708	475	737	573	373	368	528
ENSMUSG00000016624	Phf21b	99	72	45	31	57	73	27	16	20
ENSMUSG00000016626	Nlrp14	0	0	0	0	0	0	0	0	0
ENSMUSG00000016637	Ift27	111	71	95	64	125	110	236	104	115
ENSMUSG00000016664	Pacsin2	925	685	765	385	617	472	525	287	332
ENSMUSG00000016756	Cmah	4	2	13	4	8	7	2	3	1
ENSMUSG00000016757	Ttll12	375	218	306	223	360	241	225	101	119
ENSMUSG00000016758	Bik	0	0	3	0	1	0	0	0	1
ENSMUSG00000016763	Scube1	418	373	404	196	367	303	280	106	152
ENSMUSG00000016831	Tox4	2231	1474	1437	1082	1602	1410	1902	1375	1613
ENSMUSG00000016833	Mrps18c	204	179	156	151	195	239	481	271	322
ENSMUSG00000016918	Sulf1	109	62	99	48	47	51	93	48	51
ENSMUSG00000016921	Srsf6	2878	2197	1937	1387	1856	1909	814	573	614
ENSMUSG00000016933	Plcg1	1882	1064	1417	691	1057	1109	926	501	455
ENSMUSG00000016940	Kctd2	425	470	443	356	659	506	208	119	86
ENSMUSG00000016942	Tmprss6	1	0	0	1	4	0	1	1	0
ENSMUSG00000016946	Kctd5	2483	1715	2116	1048	1550	1348	448	323	356
ENSMUSG00000016982	Pom121l2	3	2	1	0	1	2	3	0	0
ENSMUSG00000016984	Etaa1	288	291	241	208	258	290	74	120	79
ENSMUSG00000016995	Matn4	109	52	93	23	79	39	40	35	31
ENSMUSG00000016998	Svs4	0	0	0	0	0	0	0	0	0
ENSMUSG00000017000	Svs6	0	0	0	0	0	0	0	0	0
ENSMUSG00000017002	Slpi	2	1	1	0	0	1	1	0	1
ENSMUSG00000017003	Svs3a	1	0	0	0	0	0	0	0	0
ENSMUSG00000017004	Svs5	0	0	0	0	0	0	0	0	0
ENSMUSG00000017007	Rbpjl	12	6	11	1	6	3	12	2	7
ENSMUSG00000017009	Sdc4	2422	1971	2601	909	1065	1371	4309	4413	5978
ENSMUSG00000017049	Ccdc70	0	0	0	0	0	2	0	0	0
ENSMUSG00000017057	Il13ra1	167	121	175	86	96	84	118	82	68
ENSMUSG00000017064	Prl5a1	0	0	0	0	0	0	0	0	0
ENSMUSG00000017119	Nbr1	2548	1510	1944	1019	1553	1595	1905	1161	1222
ENSMUSG00000017132	Cyth1	1495	996	1285	880	1725	1181	227	179	187
ENSMUSG00000017144	Rnd3	1051	770	753	389	606	542	855	843	1127
ENSMUSG00000017146	Brca1	78	66	51	35	43	51	48	49	33
ENSMUSG00000017165	Gast	0	0	0	0	0	0	0	0	0
ENSMUSG00000017167	Cntnap1	77	83	97	62	105	121	138	76	65
ENSMUSG00000017176	Nt5c3b	402	249	297	214	446	310	638	188	222
ENSMUSG00000017188	Coa3	280	220	242	186	397	424	1052	372	438
ENSMUSG00000017195	Zpbp2	1	0	1	1	2	1	0	1	0
ENSMUSG00000017204	Gsdma	1	1	0	0	0	0	1	0	1
ENSMUSG00000017210	Med24	1294	703	813	504	916	746	819	390	460
ENSMUSG00000017211	Gsdma2	0	0	0	0	0	0	0	0	0
ENSMUSG00000017221	Psmd3	1619	866	1096	657	1397	1034	351	146	107
ENSMUSG00000017264	Exosc10	1040	603	623	464	706	522	877	520	640
ENSMUSG00000017286	Glod4	401	324	398	211	416	330	718	394	329
ENSMUSG00000017288	Vps53	827	482	629	382	690	602	834	458	521
ENSMUSG00000017291	Taok1	11276	8883	10102	5727	6281	8777	8163	10902	10953
ENSMUSG00000017299	Dnttip1	345	205	233	168	331	304	73	54	65
ENSMUSG00000017300	Tnnc2	0	0	0	0	0	1	0	0	1
ENSMUSG00000017307	Acot8	83	75	59	46	83	72	75	62	56
ENSMUSG00000017309	Cd300lg	4	5	2	1	1	5	14	9	10
ENSMUSG00000017310	Spint4	0	0	0	0	0	0	0	0	0
ENSMUSG00000017311	Pyy	0	0	0	0	0	0	0	0	0
ENSMUSG00000017314	Mpp2	1204	893	1076	630	1223	1079	918	437	640
ENSMUSG00000017316	Ppy	0	0	0	0	0	0	0	0	0
ENSMUSG00000017344	Vtn	204	90	133	51	228	98	641	142	144
ENSMUSG00000017376	Nlk	2586	2030	1982	1543	1926	2326	1313	1382	1349
ENSMUSG00000017386	Traf4	345	178	270	139	295	170	61	47	39
ENSMUSG00000017390	Aldoc	4339	3230	5212	1841	4392	3254	9919	3094	4832
ENSMUSG00000017400	Stac2	110	111	119	40	68	77	176	92	167
ENSMUSG00000017404	Rpl19	51	41	47	25	67	55	270	88	88
ENSMUSG00000017405	Nek8	102	71	58	50	75	32	47	29	37
ENSMUSG00000017412	Cacnb4	7076	6543	6731	3563	4302	5390	3704	3327	3603
ENSMUSG00000017417	Plxdc1	51	40	50	15	44	17	35	24	13
ENSMUSG00000017418	Arl5b	2067	1701	1633	1021	1172	1489	734	690	697
ENSMUSG00000017421	Zfp207	5053	3848	4296	2691	3719	3811	4608	4837	5294
ENSMUSG00000017428	Psmd11	1700	976	1049	692	1111	1159	2304	1946	1801
ENSMUSG00000017446	C1qtnf1	48	40	47	25	34	37	71	58	62
ENSMUSG00000017453	Pipox	6	6	3	5	2	4	5	4	6
ENSMUSG00000017466	Timp2	1391	1188	1758	921	2582	1764	1423	408	468
ENSMUSG00000017478	Zc3h18	739	471	475	302	423	375	139	113	115
ENSMUSG00000017485	Top2b	3984	3050	4060	1885	2194	2773	1688	1276	1135
ENSMUSG00000017491	Rarb	211	147	185	107	198	150	134	139	130
ENSMUSG00000017493	Igfbp4	127	136	245	95	269	204	94	24	38
ENSMUSG00000017499	Cdc6	27	16	21	16	22	12	13	16	27
ENSMUSG00000017548	Suz12	1096	1074	1187	616	701	895	367	327	339
ENSMUSG00000017550	Atad5	625	515	408	327	339	361	240	271	234
ENSMUSG00000017561	Crlf3	496	396	442	212	289	311	163	185	173
ENSMUSG00000017588	Krt27	1	4	1	0	0	0	0	0	0
ENSMUSG00000017607	Tns4	8	4	3	6	1	9	2	3	8
ENSMUSG00000017615	Tnfaip1	2476	1562	1894	1224	2047	1817	2338	1698	1756
ENSMUSG00000017631	Abr	6675	4187	5644	2824	4375	4236	2472	1272	1398
ENSMUSG00000017639	Rab11fip4	2206	2054	2969	1657	2785	2566	2161	1137	1251
ENSMUSG00000017652	Cd40	17	12	15	7	35	7	11	19	18
ENSMUSG00000017664	Slc35c2	508	319	412	191	402	333	461	208	242
ENSMUSG00000017667	Zfp334	1281	831	852	638	974	834	1021	1315	1609
ENSMUSG00000017670	Elmo2	2885	1905	2549	1218	1947	1940	2293	1220	1507
ENSMUSG00000017677	Wsb1	3110	2236	2383	1461	1729	1859	1143	1229	1132
ENSMUSG00000017679	Ttpal	2583	1866	2076	1353	1595	1621	1169	980	1053
ENSMUSG00000017686	Rhot1	3042	2017	2341	1496	1988	1825	679	505	596
ENSMUSG00000017688	Hnf4g	1	0	0	0	0	0	0	0	0
ENSMUSG00000017692	Rhbdl3	560	302	440	236	357	439	156	92	138
ENSMUSG00000017697	Ada	27	19	16	7	14	13	22	8	10
ENSMUSG00000017707	Serinc3	7544	5581	7317	3643	5695	5522	2179	1317	1278
ENSMUSG00000017713	Tha1	82	52	75	36	70	41	18	12	11
ENSMUSG00000017715	Pgs1	557	375	501	364	650	549	244	84	120
ENSMUSG00000017716	Birc5	93	49	70	37	46	35	59	63	43
ENSMUSG00000017718	Afmid	19	10	15	6	15	8	22	28	23
ENSMUSG00000017720	Trp53tg5	1	3	1	1	3	4	3	0	0
ENSMUSG00000017721	Pigt	202	103	138	59	156	215	294	144	153
ENSMUSG00000017723	Wfdc2	0	7	5	3	2	5	2	1	0
ENSMUSG00000017724	Etv4	68	72	100	33	106	61	9	12	6
ENSMUSG00000017733	Eppin	0	0	0	0	0	0	0	0	0
ENSMUSG00000017734	Dbndd2	718	631	691	559	654	731	471	356	442
ENSMUSG00000017737	Mmp9	16	3	22	9	15	10	18	16	8
ENSMUSG00000017740	Slc12a5	1793	1406	1714	1103	2336	2095	544	261	260
ENSMUSG00000017747	Ghdc	63	50	39	34	59	46	43	40	21
ENSMUSG00000017754	Pltp	59	32	71	28	101	53	277	59	89
ENSMUSG00000017756	Slc12a7	141	69	128	41	82	58	63	55	49
ENSMUSG00000017760	Ctsa	742	424	656	326	564	480	1406	554	578
ENSMUSG00000017764	Zswim1	658	407	488	403	598	442	735	461	690
ENSMUSG00000017765	Slc12a4	287	156	279	100	199	144	126	61	81
ENSMUSG00000017767	Spata25	0	0	0	0	1	1	1	0	0
ENSMUSG00000017774	Myo1c	380	278	296	145	301	197	156	116	146
ENSMUSG00000017776	Crk	5429	4170	5143	3123	4142	4074	1310	1190	983
ENSMUSG00000017778	Cox7c	82	77	71	40	76	80	235	86	78
ENSMUSG00000017781	Pitpna	4206	2714	3361	1928	3719	3321	1951	993	1198
ENSMUSG00000017801	Mlx	541	399	397	361	558	494	502	331	398
ENSMUSG00000017802	Fam134c	1320	727	896	580	818	664	322	311	246
ENSMUSG00000017817	Jph2	2	1	10	2	1	8	2	0	0
ENSMUSG00000017830	Dhx58	24	26	21	8	14	16	30	26	32
ENSMUSG00000017831	Rab5a	1791	1157	1475	818	1356	1354	282	136	141
ENSMUSG00000017832	Hspb9	1	0	2	0	0	0	0	1	1
ENSMUSG00000017837	Nkiras2	606	383	483	323	746	412	444	283	326
ENSMUSG00000017843	Ppp2r5c	2227	1836	2408	1377	2083	1920	1932	1381	1361
ENSMUSG00000017858	Ift52	534	298	399	193	399	365	533	402	379
ENSMUSG00000017861	Mybl2	39	28	23	15	29	13	3	5	8
ENSMUSG00000017868	Sgk2	17	18	33	5	10	17	20	13	36
ENSMUSG00000017897	Eya2	107	29	39	13	40	26	34	15	10
ENSMUSG00000017922	Prl3c1	0	0	0	0	0	0	0	0	0
ENSMUSG00000017929	B4galt5	422	514	672	467	823	710	250	150	197
ENSMUSG00000017943	Gdap1l1	548	351	455	296	719	553	721	258	302
ENSMUSG00000017950	Hnf4a	0	1	0	0	0	0	0	0	0
ENSMUSG00000017969	Ptgis	15	8	20	6	27	18	30	12	19
ENSMUSG00000017978	Cadps2	1006	841	954	642	1081	917	746	359	387
ENSMUSG00000017999	Ddx27	636	338	402	234	452	333	388	182	272
ENSMUSG00000018001	Cyth3	2037	1641	1809	1314	2195	1627	618	437	499
ENSMUSG00000018008	Cyth4	360	268	475	222	229	229	274	216	315
ENSMUSG00000018012	Rac3	142	106	207	117	498	266	41	21	16
ENSMUSG00000018040	Rrp7a	650	405	474	331	654	549	548	214	317
ENSMUSG00000018042	Cyb5r3	960	453	556	300	839	589	848	308	432
ENSMUSG00000018068	Ints2	2012	1251	1342	852	914	1145	890	920	780
ENSMUSG00000018076	Med13l	3228	2610	2871	1971	2560	2967	1902	1508	1577
ENSMUSG00000018102	Hist1h2bc	83	79	78	66	176	123	178	68	56
ENSMUSG00000018126	Baiap2l2	3	11	8	5	15	11	4	2	0
ENSMUSG00000018143	Mafk	297	148	142	103	144	117	34	28	36
ENSMUSG00000018160	Med1	2656	1596	1934	1200	1470	1613	3602	4006	4305
ENSMUSG00000018166	Erbb3	24	17	38	8	16	25	37	25	24
ENSMUSG00000018167	Stard3	430	242	312	192	355	260	307	129	143
ENSMUSG00000018168	Ikzf3	2	0	0	1	2	0	1	0	0
ENSMUSG00000018169	Mfng	54	37	47	20	48	36	41	29	28
ENSMUSG00000018171	Vmp1	3028	2248	2470	1562	2494	2377	3827	2385	2724
ENSMUSG00000018189	Uchl5	627	461	559	324	599	545	560	251	305
ENSMUSG00000018196	Glrx2	1220	936	969	592	960	937	592	457	466
ENSMUSG00000018199	Trove2	4632	4201	4379	2670	3267	3549	2311	2290	2106
ENSMUSG00000018209	Stk4	2240	1439	1713	995	1325	1444	1083	943	852
ENSMUSG00000018211	Wfdc15b	0	0	2	0	0	0	0	0	0
ENSMUSG00000018217	Pmp22	700	507	673	268	459	318	407	364	501
ENSMUSG00000018238	Gdf9	37	41	34	18	29	25	26	24	31
ENSMUSG00000018239	Zcchc10	197	193	182	139	192	199	142	114	145
ENSMUSG00000018259	Prl8a2	0	0	0	0	3	0	8	0	0
ENSMUSG00000018263	Tbx5	1	2	1	0	0	0	0	0	0
ENSMUSG00000018286	Psmb6	839	538	639	421	1008	779	2381	912	980
ENSMUSG00000018287	Spag7	1008	759	678	425	1214	735	1755	971	1267
ENSMUSG00000018293	Pfn1	494	349	453	274	491	427	706	277	224
ENSMUSG00000018322	Tomm34	693	458	546	426	661	593	750	649	700
ENSMUSG00000018326	Ywhab	6078	3977	5501	3122	6854	5515	5050	2041	2206
ENSMUSG00000018334	Ksr1	328	277	311	226	343	305	144	113	138
ENSMUSG00000018339	Gpx3	79	33	75	14	70	45	131	43	64
ENSMUSG00000018340	Anxa6	467	342	495	269	560	416	1218	566	535
ENSMUSG00000018341	Il12rb2	139	94	107	69	109	84	81	95	78
ENSMUSG00000018347	Zkscan6	362	226	185	161	273	214	212	161	230
ENSMUSG00000018362	Kpna2	101	118	64	56	116	64	152	221	170
ENSMUSG00000018363	Smurf2	1114	1007	1208	717	945	1008	511	537	525
ENSMUSG00000018372	Cep95	249	150	196	102	150	134	142	114	154
ENSMUSG00000018377	Vezf1	1349	1028	1258	711	986	927	399	429	401
ENSMUSG00000018378	Cuedc1	290	243	318	185	323	196	109	77	70
ENSMUSG00000018379	Srsf1	3778	3145	3457	2045	2828	2871	879	693	601
ENSMUSG00000018381	Abi3	47	30	33	12	8	17	27	17	21
ENSMUSG00000018387	Shroom1	75	45	48	33	66	45	41	28	31
ENSMUSG00000018395	Kif3a	3882	2713	3357	1769	2805	3261	3753	2615	2380
ENSMUSG00000018398	42621	2882	2315	2242	1668	2376	2389	1152	616	787
ENSMUSG00000018401	Mtmr4	2731	1757	2156	1328	1793	1732	963	650	881
ENSMUSG00000018405	Mrm1	253	254	235	172	357	272	124	89	98
ENSMUSG00000018411	Mapt	4317	3153	4198	3182	5948	6263	6884	4100	3478
ENSMUSG00000018412	Kansl1	2921	1951	2188	1379	1747	1802	1417	1256	1272
ENSMUSG00000018415	Gid4	1132	785	1074	565	1012	909	885	742	637
ENSMUSG00000018417	Myo1b	897	586	686	319	504	538	448	271	269
ENSMUSG00000018425	Dhx40	699	470	666	382	475	491	402	270	274
ENSMUSG00000018427	Ypel2	713	483	585	356	623	635	758	804	808
ENSMUSG00000018428	Akap1	676	514	693	479	791	600	377	230	215
ENSMUSG00000018433	Nol11	1214	799	716	520	733	607	698	752	897
ENSMUSG00000018442	Derl2	1649	992	1107	676	902	856	763	778	817
ENSMUSG00000018446	C1qbp	490	394	432	329	648	451	149	53	58
ENSMUSG00000018449	Rpain	337	213	212	160	259	226	332	208	216
ENSMUSG00000018459	Slc13a3	93	40	89	29	69	65	179	67	60
ENSMUSG00000018470	Kcnab3	176	107	121	46	95	93	90	38	35
ENSMUSG00000018474	Chd3	1739	1225	1729	1080	2541	2029	856	252	290
ENSMUSG00000018476	Kdm6b	443	391	407	323	459	393	199	215	315
ENSMUSG00000018479	1700125H20Rik	0	3	3	0	0	1	1	2	1
ENSMUSG00000018481	Appbp2	7916	5305	6474	3692	4673	5710	2719	2587	2315
ENSMUSG00000018486	Wnt9b	0	1	1	0	0	1	0	0	0
ENSMUSG00000018500	Adora2b	274	159	231	79	128	76	83	67	83
ENSMUSG00000018501	Ncor1	4407	3584	4389	2315	3686	3541	2916	2095	1927
ENSMUSG00000018507	Trpv2	417	304	346	234	416	328	389	334	331
ENSMUSG00000018509	Cenpv	150	207	186	141	279	237	82	58	56
ENSMUSG00000018537	Pcgf2	79	74	49	46	76	62	45	36	35
ENSMUSG00000018541	Cwc25	852	536	482	307	402	296	419	327	474
ENSMUSG00000018543	1700001P01Rik	10	4	5	5	7	1	3	6	6
ENSMUSG00000018547	Pip4k2b	159	166	207	165	327	279	118	64	51
ENSMUSG00000018548	Trim37	3013	2101	2936	1523	2509	2326	1853	773	750
ENSMUSG00000018554	Ybx2	3	3	1	3	7	6	0	2	1
ENSMUSG00000018559	Ctdnep1	206	172	199	147	338	246	117	64	77
ENSMUSG00000018565	Elp5	847	700	765	580	1228	937	1775	840	1005
ENSMUSG00000018566	Slc2a4	61	44	60	10	30	3	20	12	34
ENSMUSG00000018567	Gabarap	492	396	541	369	723	522	1542	648	532
ENSMUSG00000018569	Cldn7	1	2	2	1	1	0	0	0	0
ENSMUSG00000018570	2810408A11Rik	3	3	9	0	9	1	2	7	1
ENSMUSG00000018572	Phf23	270	186	238	141	339	215	116	75	79
ENSMUSG00000018574	Acadvl	469	256	359	150	317	244	600	327	380
ENSMUSG00000018581	Dnah11	7	0	2	2	1	2	0	2	4
ENSMUSG00000018583	G3bp1	2710	1877	2111	1190	1937	1694	1295	1203	1120
ENSMUSG00000018585	Atox1	131	74	86	93	164	153	459	141	167
ENSMUSG00000018589	Glra2	249	215	252	126	287	174	178	126	124
ENSMUSG00000018593	Sparc	2008	1181	2097	759	1792	1497	4345	1855	2147
ENSMUSG00000018595	Glra4	2	1	1	0	1	1	0	3	1
ENSMUSG00000018599	Mief2	347	221	231	191	320	243	205	192	210
ENSMUSG00000018604	Tbx3	111	40	41	29	63	34	16	13	23
ENSMUSG00000018620	Mmp20	0	0	0	0	0	0	0	0	0
ENSMUSG00000018623	Mmp7	0	0	0	0	0	0	0	0	0
ENSMUSG00000018634	Crhr1	242	272	285	248	562	367	178	105	89
ENSMUSG00000018648	Dusp14	778	652	513	602	889	853	975	529	767
ENSMUSG00000018651	Tada2a	1207	685	758	538	691	764	1007	1000	947
ENSMUSG00000018654	Ikzf1	105	116	209	86	86	115	69	97	84
ENSMUSG00000018656	Fam115e	2	3	2	2	0	1	1	1	0
ENSMUSG00000018659	Pnpo	441	312	380	194	436	415	608	293	404
ENSMUSG00000018661	Cog1	611	300	475	285	552	385	129	74	78
ENSMUSG00000018666	Cbx1	507	394	372	311	438	373	559	533	399
ENSMUSG00000018669	Cdk5rap3	402	261	328	187	342	284	680	244	267
ENSMUSG00000018672	Copz2	20	12	23	8	15	13	14	6	6
ENSMUSG00000018677	Slc25a39	532	353	522	323	726	477	366	152	199
ENSMUSG00000018678	Sp2	232	163	188	100	186	182	62	46	64
ENSMUSG00000018697	Aatf	421	318	376	232	360	313	364	294	284
ENSMUSG00000018698	Lhx1	6	1	1	1	3	5	0	0	2
ENSMUSG00000018707	Dync1h1	3524	1998	3034	1584	2972	2353	3302	1465	1526
ENSMUSG00000018727	Cpsf4l	4	0	1	1	2	2	6	1	8
ENSMUSG00000018733	Pex12	337	217	255	133	229	185	240	178	200
ENSMUSG00000018736	Ndel1	3781	2344	2435	1804	2856	2610	1289	1054	885
ENSMUSG00000018740	Slc25a35	73	44	78	30	56	48	89	59	65
ENSMUSG00000018750	Zbtb4	986	798	961	725	1127	950	673	538	478
ENSMUSG00000018752	Tnfsf12Tnfsf13	1	2	0	0	2	1	0	1	2
ENSMUSG00000018761	Mpdu1	408	242	301	188	403	284	480	225	210
ENSMUSG00000018765	Fxr2	821	725	662	464	745	626	101	96	105
ENSMUSG00000018770	Atp5g3	1017	962	965	611	1530	1243	1900	659	746
ENSMUSG00000018774	Cd68	71	51	48	28	32	34	133	84	79
ENSMUSG00000018776	Slc35g3	0	1	0	0	0	0	1	0	0
ENSMUSG00000018796	Acsl1	1338	1044	860	608	872	763	825	699	816
ENSMUSG00000018800	Abca5	2314	1688	1785	940	857	1261	603	574	545
ENSMUSG00000018809	Smyd4	338	207	269	210	333	213	336	326	305
ENSMUSG00000018819	Lsp1	34	35	33	14	20	21	47	42	24
ENSMUSG00000018820	Zfyve27	2019	1253	1422	980	1484	1347	1246	970	1257
ENSMUSG00000018821	Avpi1	122	110	92	91	173	125	269	105	128
ENSMUSG00000018822	Sfrp5	2	0	1	0	0	0	0	2	1
ENSMUSG00000018830	Myh11	42	15	38	9	22	13	32	14	15
ENSMUSG00000018841	Rad51d	220	173	251	122	188	207	195	180	187
ENSMUSG00000018844	Fndc8	19	13	13	9	17	11	10	13	14
ENSMUSG00000018845	Unc45b	21	19	21	11	19	21	20	5	6
[truncated: 20,079 more rows]
