# Supplementary material for: TU-Tagging: A Method for Identifying Layer-Enriched Neuronal Genes in Developing Mouse Visual Cortex
Source: eNeuro. 2017 Oct 4;4(5):ENEURO.0181-17.2017. doi: 10.1523/ENEURO.0181-17.2017 (PMC5659240; doi:10.1523/ENEURO.0181-17.2017)
Supplement: Figure 4-1 [file enu005172418so4.xls]

## Sheet: SepW_WT_overrepresent_GO_prince
GOID	TERM	CORRECTED_PVALUE	UNCORRECTED_PVALUE	NUM_LIST_ANNOTATIONS	LIST_SIZE	TOTAL_NUM_ANNOTATIONS	POPULATION_SIZE
GO:0006464	cellular protein modification process	8.75954e-39	1.738e-42	462	1907	3198	24218
GO:0050794	regulation of cellular process	7.86549e-38	1.56061e-41	1085	1907	10211	24218
GO:0065007	biological regulation	1.31777e-37	2.61461e-41	1171	1907	11306	24218
GO:0043412	macromolecule modification	2.0353e-37	4.0383e-41	481	1907	3423	24218
GO:0080090	regulation of primary metabolic process	4.84298e-36	9.60909e-40	646	1907	5179	24218
GO:0043170	macromolecule metabolic process	2.67648e-35	5.31047e-39	904	1907	8127	24218
GO:0009987	cellular process	7.21459e-35	1.43147e-38	1436	1907	14979	24218
GO:0019222	regulation of metabolic process	4.16698e-34	8.26782e-38	681	1907	5631	24218
GO:0060255	regulation of macromolecule metabolic process	1.05184e-32	2.08699e-36	644	1907	5279	24218
GO:0044238	primary metabolic process	4.20395e-32	8.34116e-36	970	1907	9059	24218
GO:0044267	cellular protein metabolic process	3.35082e-31	6.64845e-35	541	1907	4232	24218
GO:0048522	positive regulation of cellular process	2.67868e-30	5.31483e-34	564	1907	4507	24218
GO:0048518	positive regulation of biological process	1.06752e-29	2.11809e-33	608	1907	5002	24218
GO:0023051	regulation of signaling	2.03341e-29	4.03454e-33	383	1907	2689	24218
GO:0071704	organic substance metabolic process	2.32498e-29	4.61305e-33	1006	1907	9629	24218
GO:0007399	nervous system development	5.79307e-29	1.14942e-32	317	1907	2074	24218
GO:0010646	regulation of cell communication	1.85978e-28	3.69003e-32	378	1907	2668	24218
GO:0019538	protein metabolic process	2.71264e-27	5.38222e-31	581	1907	4803	24218
GO:0008152	metabolic process	6.80362e-26	1.34992e-29	1028	1907	10077	24218
GO:0051171	regulation of nitrogen compound metabolic process	6.89191e-24	1.36744e-27	476	1907	3814	24218
GO:0051252	regulation of RNA metabolic process	7.25741e-24	1.43996e-27	417	1907	3203	24218
GO:2000112	regulation of cellular macromolecule biosynthetic process	3.2427e-23	6.43393e-27	440	1907	3463	24218
GO:0044707	single-multicellular organism process	3.74292e-23	7.42644e-27	660	1907	5854	24218
GO:0007275	multicellular organism development	4.15273e-23	8.23955e-27	571	1907	4866	24218
GO:0048731	system development	5.22275e-23	1.03626e-26	518	1907	4295	24218
GO:0048519	negative regulation of biological process	5.65403e-23	1.12183e-26	539	1907	4523	24218
GO:0009059	macromolecule biosynthetic process	8.59703e-23	1.70576e-26	526	1907	4390	24218
GO:0009889	regulation of biosynthetic process	1.6446e-22	3.2631e-26	469	1907	3793	24218
GO:0032502	developmental process	5.82285e-22	1.15533e-25	650	1907	5797	24218
GO:0048523	negative regulation of cellular process	6.51023e-22	1.29171e-25	502	1907	4168	24218
GO:0035556	intracellular signal transduction	8.25105e-22	1.63711e-25	315	1907	2252	24218
GO:0010468	regulation of gene expression	1.65262e-21	3.27901e-25	470	1907	3843	24218
GO:0007267	cell-cell signaling	2.19709e-21	4.35932e-25	207	1907	1260	24218
GO:0097659	nucleic acid-templated transcription	2.36331e-21	4.68911e-25	404	1907	3159	24218
GO:1903506	regulation of nucleic acid-templated transcription	3.504e-21	6.95238e-25	396	1907	3083	24218
GO:0016043	cellular component organization	3.94912e-21	7.83556e-25	626	1907	5566	24218
GO:0048869	cellular developmental process	8.76955e-21	1.73999e-24	498	1907	4172	24218
GO:0044763	single-organism cellular process	1.36594e-20	2.7102e-24	1139	1907	11776	24218
GO:0051179	localization	1.61249e-20	3.19939e-24	608	1907	5393	24218
GO:0030154	cell differentiation	4.32037e-20	8.57215e-24	466	1907	3858	24218
GO:0048583	regulation of response to stimulus	4.48333e-20	8.8955e-24	400	1907	3165	24218
GO:0031175	neuron projection development	6.3487e-20	1.25966e-23	161	1907	897	24218
GO:0071840	cellular component organization or biogenesis	1.38007e-19	2.73823e-23	633	1907	5720	24218
GO:0018130	heterocycle biosynthetic process	3.6532e-19	7.24841e-23	437	1907	3588	24218
GO:0019438	aromatic compound biosynthetic process	1.52749e-18	3.03074e-22	436	1907	3603	24218
GO:0009058	biosynthetic process	2.15599e-18	4.27776e-22	593	1907	5328	24218
GO:0044699	single-organism process	2.2392e-18	4.44287e-22	1236	1907	13171	24218
GO:0065009	regulation of molecular function	2.242e-18	4.44841e-22	290	1907	2115	24218
GO:0009653	anatomical structure morphogenesis	3.91173e-18	7.76136e-22	342	1907	2642	24218
GO:1901362	organic cyclic compound biosynthetic process	5.50764e-18	1.09278e-21	443	1907	3701	24218
GO:0050793	regulation of developmental process	9.87696e-18	1.95971e-21	314	1907	2374	24218
GO:0044271	cellular nitrogen compound biosynthetic process	3.24011e-17	6.4288e-21	490	1907	4243	24218
GO:0010467	gene expression	8.20175e-17	1.62733e-20	542	1907	4836	24218
GO:0051246	regulation of protein metabolic process	9.91541e-17	1.96734e-20	311	1907	2379	24218
GO:0016567	protein ubiquitination	1.34467e-16	2.66799e-20	110	1907	546	24218
GO:0023052	signaling	1.59306e-16	3.16083e-20	641	1907	5971	24218
GO:0070647	protein modification by small protein conjugation or removal	2.14396e-16	4.25389e-20	129	1907	700	24218
GO:0030030	cell projection organization	2.32472e-16	4.61254e-20	202	1907	1337	24218
GO:0000902	cell morphogenesis	3.77159e-16	7.48332e-20	192	1907	1251	24218
GO:0090304	nucleic acid metabolic process	6.24819e-16	1.23972e-19	496	1907	4370	24218
GO:0044700	single organism signaling	6.83688e-16	1.35652e-19	637	1907	5960	24218
GO:0009892	negative regulation of metabolic process	7.15065e-16	1.41878e-19	311	1907	2410	24218
GO:0023057	negative regulation of signaling	2.08573e-15	4.13834e-19	176	1907	1125	24218
GO:0007166	cell surface receptor signaling pathway	2.35303e-15	4.6687e-19	289	1907	2207	24218
GO:0007154	cell communication	2.37893e-15	4.72011e-19	640	1907	6025	24218
GO:0010648	negative regulation of cell communication	3.31415e-15	6.57569e-19	175	1907	1121	24218
GO:0032989	cellular component morphogenesis	5.42064e-15	1.07552e-18	198	1907	1337	24218
GO:0051128	regulation of cellular component organization	7.19611e-15	1.4278e-18	295	1907	2285	24218
GO:0051253	negative regulation of RNA metabolic process	1.08829e-14	2.1593e-18	175	1907	1134	24218
GO:0060284	regulation of cell development	2.50958e-14	4.97932e-18	155	1907	964	24218
GO:0051960	regulation of nervous system development	3.35902e-14	6.66472e-18	146	1907	888	24218
GO:0031399	regulation of protein modification process	6.20481e-14	1.23111e-17	218	1907	1557	24218
GO:0065008	regulation of biological quality	3.75874e-13	7.45781e-17	378	1907	3221	24218
GO:0006796	phosphate-containing compound metabolic process	2.46675e-12	4.89434e-16	329	1907	2738	24218
GO:0009968	negative regulation of signal transduction	2.64842e-12	5.2548e-16	153	1907	996	24218
GO:0051239	regulation of multicellular organismal process	2.81786e-12	5.591e-16	326	1907	2709	24218
GO:0006793	phosphorus metabolic process	3.20211e-12	6.35339e-16	329	1907	2743	24218
GO:0006139	nucleobase-containing compound metabolic process	5.61994e-12	1.11507e-15	525	1907	4905	24218
GO:0006810	transport	6.21766e-12	1.23366e-15	455	1907	4122	24218
GO:0007167	enzyme linked receptor protein signaling pathway	1.02018e-11	2.02418e-15	131	1907	814	24218
GO:0009893	positive regulation of metabolic process	1.17074e-11	2.3229e-15	337	1907	2853	24218
GO:0051234	establishment of localization	1.1873e-11	2.35575e-15	467	1907	4271	24218
GO:0032879	regulation of localization	1.60412e-11	3.18277e-15	296	1907	2428	24218
GO:0046483	heterocycle metabolic process	1.86486e-11	3.70011e-15	531	1907	5004	24218
GO:0051641	cellular localization	1.93075e-11	3.83086e-15	271	1907	2173	24218
GO:0034641	cellular nitrogen compound metabolic process	2.22231e-11	4.40934e-15	585	1907	5628	24218
GO:0009057	macromolecule catabolic process	4.92365e-11	9.76915e-15	148	1907	984	24218
GO:0006807	nitrogen compound metabolic process	4.97989e-11	9.88073e-15	611	1907	5952	24218
GO:0030163	protein catabolic process	2.03452e-10	4.03674e-14	120	1907	748	24218
GO:0022603	regulation of anatomical structure morphogenesis	2.08273e-10	4.13241e-14	147	1907	992	24218
GO:0006725	cellular aromatic compound metabolic process	2.13104e-10	4.22825e-14	531	1907	5069	24218
GO:0007264	small GTPase mediated signal transduction	4.99391e-10	9.90856e-14	87	1907	476	24218
GO:0023056	positive regulation of signaling	1.47941e-09	2.93533e-13	188	1907	1410	24218
GO:0006928	movement of cell or subcellular component	1.54183e-09	3.05918e-13	212	1907	1649	24218
GO:0016055	Wnt signaling pathway	1.58491e-09	3.14466e-13	74	1907	381	24218
GO:0010647	positive regulation of cell communication	1.78004e-09	3.53182e-13	187	1907	1403	24218
GO:0048585	negative regulation of response to stimulus	1.83293e-09	3.63676e-13	176	1907	1296	24218
GO:0051338	regulation of transferase activity	2.98302e-09	5.91868e-13	116	1907	741	24218
GO:1901360	organic cyclic compound metabolic process	4.38292e-09	8.69627e-13	538	1907	5235	24218
GO:0051174	regulation of phosphorus metabolic process	5.2385e-09	1.03939e-12	203	1907	1579	24218
GO:0007268	chemical synaptic transmission	6.30445e-09	1.25088e-12	95	1907	565	24218
GO:0040011	locomotion	7.52174e-09	1.49241e-12	193	1907	1485	24218
GO:0009967	positive regulation of signal transduction	9.20615e-09	1.82662e-12	168	1907	1242	24218
GO:0051094	positive regulation of developmental process	1.01374e-08	2.01138e-12	174	1907	1302	24218
GO:0042325	regulation of phosphorylation	1.68172e-08	3.33675e-12	179	1907	1359	24218
GO:0009888	tissue development	2.45127e-08	4.86363e-12	219	1907	1768	24218
GO:0051716	cellular response to stimulus	3.58986e-08	7.12275e-12	675	1907	6911	24218
GO:0070848	response to growth factor	1.12323e-07	2.22862e-11	87	1907	524	24218
GO:0048513	animal organ development	1.58969e-07	3.15415e-11	348	1907	3186	24218
GO:0060070	canonical Wnt signaling pathway	1.71349e-07	3.39978e-11	50	1907	230	24218
GO:0007169	transmembrane receptor protein tyrosine kinase signaling pathway	2.04117e-07	4.04994e-11	84	1907	504	24218
GO:0018193	peptidyl-amino acid modification	2.25796e-07	4.48007e-11	135	1907	970	24218
GO:0051674	localization of cell	3.54592e-07	7.03555e-11	168	1907	1299	24218
GO:0048584	positive regulation of response to stimulus	5.1092e-07	1.01373e-10	209	1907	1722	24218
GO:0071363	cellular response to growth factor stimulus	5.11246e-07	1.01438e-10	84	1907	513	24218
GO:0035295	tube development	8.72801e-07	1.73175e-10	101	1907	670	24218
GO:0016477	cell migration	1.00887e-06	2.00172e-10	155	1907	1187	24218
GO:0051130	positive regulation of cellular component organization	1.74489e-06	3.46208e-10	154	1907	1186	24218
GO:0010001	glial cell differentiation	2.01353e-06	3.99509e-10	44	1907	201	24218
GO:0051962	positive regulation of nervous system development	2.24259e-06	4.44959e-10	85	1907	537	24218
GO:0033036	macromolecule localization	2.29586e-06	4.55528e-10	288	1907	2595	24218
GO:0044087	regulation of cellular component biogenesis	3.04516e-06	6.04199e-10	108	1907	750	24218
GO:0042063	gliogenesis	4.69913e-06	9.32367e-10	52	1907	267	24218
GO:0040007	growth	7.64349e-06	1.51657e-09	136	1907	1032	24218
GO:0051961	negative regulation of nervous system development	9.31578e-06	1.84837e-09	56	1907	304	24218
GO:0051093	negative regulation of developmental process	1.09691e-05	2.17642e-09	122	1907	901	24218
GO:0034613	cellular protein localization	1.14859e-05	2.27894e-09	177	1907	1452	24218
GO:0051241	negative regulation of multicellular organismal process	1.75676e-05	3.48563e-09	142	1907	1105	24218
GO:0007265	Ras protein signal transduction	1.78595e-05	3.54355e-09	52	1907	277	24218
GO:0060429	epithelium development	2.98183e-05	5.91632e-09	141	1907	1104	24218
GO:0071495	cellular response to endogenous stimulus	3.30758e-05	6.56265e-09	134	1907	1036	24218
GO:1902580	single-organism cellular localization	4.16352e-05	8.26095e-09	124	1907	941	24218
GO:0007155	cell adhesion	4.1713e-05	8.27638e-09	176	1907	1467	24218
GO:0007417	central nervous system development	4.4175e-05	8.76487e-09	107	1907	777	24218
GO:0007049	cell cycle	6.15646e-05	1.22152e-08	171	1907	1423	24218
GO:0009894	regulation of catabolic process	6.24604e-05	1.23929e-08	70	1907	440	24218
GO:0022610	biological adhesion	7.5312e-05	1.49429e-08	176	1907	1479	24218
GO:0009790	embryo development	7.89739e-05	1.56694e-08	141	1907	1121	24218
GO:0051240	positive regulation of multicellular organismal process	0.000106828	2.11961e-08	182	1907	1549	24218
GO:0002009	morphogenesis of an epithelium	0.000108869	2.1601e-08	80	1907	536	24218
GO:0016192	vesicle-mediated transport	0.000131906	2.61719e-08	139	1907	1110	24218
GO:0051098	regulation of binding	0.000174068	3.45374e-08	53	1907	304	24218
GO:0035239	tube morphogenesis	0.000176952	3.51096e-08	65	1907	407	24218
GO:0050896	response to stimulus	0.000178053	3.5328e-08	769	1907	8381	24218
GO:0048589	developmental growth	0.000180707	3.58545e-08	94	1907	673	24218
GO:1902578	single-organism localization	0.000196332	3.89548e-08	279	1907	2613	24218
GO:0043009	chordate embryonic development	0.00019818	3.93213e-08	99	1907	722	24218
GO:0023014	signal transduction by protein phosphorylation	0.000275074	5.45781e-08	96	1907	698	24218
GO:0070887	cellular response to chemical stimulus	0.000281954	5.59433e-08	253	1907	2336	24218
GO:0009887	animal organ morphogenesis	0.000383345	7.60605e-08	125	1907	988	24218
GO:0060322	head development	0.000391875	7.77529e-08	86	1907	608	24218
GO:0007420	brain development	0.000450401	8.93652e-08	81	1907	563	24218
GO:0000165	MAPK cascade	0.000463887	9.2041e-08	95	1907	696	24218
GO:0009719	response to endogenous stimulus	0.000480444	9.53263e-08	153	1907	1278	24218
GO:0014031	mesenchymal cell development	0.000481812	9.55977e-08	36	1907	176	24218
GO:0006996	organelle organization	0.000490076	9.72372e-08	308	1907	2964	24218
GO:0032501	multicellular organismal process	0.000523336	1.03836e-07	697	1907	7549	24218
GO:0009896	positive regulation of catabolic process	0.000559242	1.10961e-07	45	1907	248	24218
GO:0016311	dephosphorylation	0.000616835	1.22388e-07	57	1907	350	24218
GO:0010563	negative regulation of phosphorus metabolic process	0.000694718	1.37841e-07	79	1907	550	24218
GO:0045936	negative regulation of phosphate metabolic process	0.000694718	1.37841e-07	79	1907	550	24218
GO:0060341	regulation of cellular localization	0.000723062	1.43465e-07	105	1907	800	24218
GO:0010033	response to organic substance	0.00149852	2.97326e-07	264	1907	2505	24218
GO:0060485	mesenchyme development	0.00172004	3.41278e-07	43	1907	241	24218
GO:0044092	negative regulation of molecular function	0.00227497	4.51383e-07	113	1907	899	24218
GO:0071310	cellular response to organic substance	0.00245911	4.87919e-07	204	1907	1858	24218
GO:0048729	tissue morphogenesis	0.00262555	5.20943e-07	86	1907	635	24218
GO:0042391	regulation of membrane potential	0.00337712	6.70063e-07	57	1907	368	24218
GO:0080135	regulation of cellular response to stress	0.00353142	7.0068e-07	72	1907	506	24218
GO:0010256	endomembrane system organization	0.0055868	1.10849e-06	69	1907	484	24218
GO:0042221	response to chemical	0.00627288	1.24462e-06	356	1907	3598	24218
GO:0043087	regulation of GTPase activity	0.00704427	1.39767e-06	44	1907	262	24218
GO:0048638	regulation of developmental growth	0.0080844	1.60405e-06	53	1907	342	24218
