# Supplementary material for: TU-Tagging: A Method for Identifying Layer-Enriched Neuronal Genes in Developing Mouse Visual Cortex
Source: eNeuro. 2017 Oct 4;4(5):ENEURO.0181-17.2017. doi: 10.1523/ENEURO.0181-17.2017 (PMC5659240; doi:10.1523/ENEURO.0181-17.2017)
Supplement: Figure 4-2 [file enu005172418so5.xls]

## Sheet: Sepw_NR5a_GO_statistical
GOID	TERM	CORRECTED_PVALUE	UNCORRECTED_PVALUE	NUM_LIST_ANNOTATIONS	LIST_SIZE	TOTAL_NUM_ANNOTATIONS	POPULATION_SIZE
GO:0051179	localization	7.83617e-21	2.63401e-24	254	636	5393	24218
GO:0051234	establishment of localization	6.362e-17	2.13849e-20	207	636	4271	24218
GO:0006810	transport	1.52546e-16	5.1276e-20	201	636	4122	24218
GO:0007399	nervous system development	2.0162e-15	6.77714e-19	125	636	2075	24218
GO:0031175	neuron projection development	6.97556e-15	2.34472e-18	74	636	897	24218
GO:0007268	chemical synaptic transmission	9.26552e-15	3.11446e-18	57	636	565	24218
GO:0044699	single-organism process	8.6777e-13	2.91687e-16	445	636	13172	24218
GO:1902578	single-organism localization	1.49693e-12	5.0317e-16	138	636	2613	24218
GO:0007267	cell-cell signaling	3.46095e-12	1.16334e-15	85	636	1260	24218
GO:0023051	regulation of signaling	6.51773e-12	2.19083e-15	139	636	2689	24218
GO:0010646	regulation of cell communication	1.87089e-11	6.2887e-15	137	636	2668	24218
GO:0030030	cell projection organization	3.75732e-11	1.26296e-14	86	636	1338	24218
GO:0044763	single-organism cellular process	4.0313e-11	1.35506e-14	404	636	11776	24218
GO:0071840	cellular component organization or biogenesis	4.7599e-11	1.59997e-14	234	636	5688	24218
GO:0016043	cellular component organization	5.83282e-11	1.96061e-14	229	636	5534	24218
GO:0009987	cellular process	8.4532e-11	2.84141e-14	482	636	14981	24218
GO:0065008	regulation of biological quality	2.26175e-10	7.60253e-14	153	636	3221	24218
GO:1902580	single-organism cellular localization	1.13208e-08	3.80531e-12	64	636	941	24218
GO:0050808	synapse organization	5.60119e-08	1.88275e-11	28	636	231	24218
GO:0000904	cell morphogenesis involved in differentiation	6.21991e-08	2.09073e-11	51	636	680	24218
GO:0051128	regulation of cellular component organization	6.66299e-08	2.23966e-11	112	636	2248	24218
GO:0051960	regulation of nervous system development	7.31386e-08	2.45844e-11	60	636	888	24218
GO:0048468	cell development	1.67732e-07	5.63805e-11	106	636	2112	24218
GO:0032879	regulation of localization	1.77128e-07	5.95387e-11	117	636	2428	24218
GO:0006811	ion transport	2.57722e-07	8.66292e-11	74	636	1263	24218
GO:0051641	cellular localization	4.074e-07	1.36941e-10	107	636	2173	24218
GO:0007017	microtubule-based process	6.77541e-07	2.27745e-10	45	636	593	24218
GO:0048731	system development	6.91245e-07	2.32351e-10	176	636	4296	24218
GO:0065009	regulation of molecular function	7.38283e-07	2.48162e-10	104	636	2110	24218
GO:0072521	purine-containing compound metabolic process	8.16736e-07	2.74533e-10	39	636	469	24218
GO:0010648	negative regulation of cell communication	2.42818e-06	8.16194e-10	66	636	1121	24218
GO:0032989	cellular component morphogenesis	2.73594e-06	9.19642e-10	71	636	1253	24218
GO:0023057	negative regulation of signaling	2.80636e-06	9.43314e-10	66	636	1125	24218
GO:0042391	regulation of membrane potential	2.97033e-06	9.98429e-10	33	636	368	24218
GO:0006796	phosphate-containing compound metabolic process	3.65479e-06	1.2285e-09	123	636	2731	24218
GO:0006793	phosphorus metabolic process	4.08597e-06	1.37344e-09	123	636	2736	24218
GO:0044707	single-multicellular organism process	4.34675e-06	1.46109e-09	220	636	5856	24218
GO:0048583	regulation of response to stimulus	4.5086e-06	1.5155e-09	137	636	3166	24218
GO:0051239	regulation of multicellular organismal process	4.56689e-06	1.53509e-09	122	636	2711	24218
GO:0022904	respiratory electron transport chain	7.93807e-06	2.66826e-09	13	636	58	24218
GO:1902589	single-organism organelle organization	9.01759e-06	3.03112e-09	86	636	1696	24218
GO:0060284	regulation of cell development	9.22483e-06	3.10078e-09	56	636	906	24218
GO:0006812	cation transport	1.04107e-05	3.49939e-09	54	636	860	24218
GO:0017156	calcium ion regulated exocytosis	1.89493e-05	6.36953e-09	16	636	99	24218
GO:0007626	locomotory behavior	2.09845e-05	7.05361e-09	25	636	243	24218
GO:0048869	cellular developmental process	2.5023e-05	8.4111e-09	166	636	4173	24218
GO:0006818	hydrogen transport	2.65627e-05	8.92865e-09	15	636	88	24218
GO:0097479	synaptic vesicle localization	3.85255e-05	1.29498e-08	17	636	118	24218
GO:0009968	negative regulation of signal transduction	4.08606e-05	1.37347e-08	58	636	996	24218
GO:0050789	regulation of biological process	5.28236e-05	1.77558e-08	352	636	10779	24218
GO:0009152	purine ribonucleotide biosynthetic process	6.20174e-05	2.08462e-08	23	636	220	24218
GO:0055114	oxidation-reduction process	6.85782e-05	2.30515e-08	54	636	909	24218
GO:0007275	multicellular organism development	7.93211e-05	2.66625e-08	185	636	4867	24218
GO:0009123	nucleoside monophosphate metabolic process	7.99981e-05	2.68901e-08	23	636	223	24218
GO:0065007	biological regulation	8.06078e-05	2.7095e-08	365	636	11307	24218
GO:0055086	nucleobase-containing small molecule metabolic process	9.98217e-05	3.35535e-08	41	636	603	24218
GO:0050793	regulation of developmental process	0.000105868	3.55859e-08	106	636	2375	24218
GO:0032502	developmental process	0.00010813	3.63462e-08	212	636	5798	24218
GO:0050794	regulation of cellular process	0.000124294	4.17795e-08	335	636	10212	24218
GO:0050803	regulation of synapse structure or activity	0.00014945	5.02351e-08	17	636	129	24218
GO:0007610	behavior	0.000169098	5.68396e-08	43	636	662	24218
GO:0048519	negative regulation of biological process	0.000177205	5.95646e-08	173	636	4521	24218
GO:0044802	single-organism membrane organization	0.000198681	6.67836e-08	45	636	714	24218
GO:0023052	signaling	0.00028891	9.71126e-08	215	636	5971	24218
GO:0060341	regulation of cellular localization	0.000317858	1.06843e-07	48	636	800	24218
GO:0048523	negative regulation of cellular process	0.000329272	1.1068e-07	161	636	4166	24218
GO:0007416	synapse assembly	0.000394924	1.32747e-07	16	636	122	24218
GO:0007269	neurotransmitter secretion	0.000496559	1.66911e-07	16	636	124	24218
GO:0060998	regulation of dendritic spine development	0.000548996	1.84536e-07	12	636	68	24218
GO:0055085	transmembrane transport	0.000550059	1.84894e-07	53	636	943	24218
GO:0001505	regulation of neurotransmitter levels	0.000630976	2.12093e-07	19	636	176	24218
GO:0044700	single organism signaling	0.000631427	2.12244e-07	213	636	5960	24218
GO:0048585	negative regulation of response to stimulus	0.000655553	2.20354e-07	66	636	1297	24218
GO:0048522	positive regulation of cellular process	0.000662359	2.22642e-07	170	636	4508	24218
GO:0044057	regulation of system process	0.000674548	2.26739e-07	34	636	483	24218
GO:0007010	cytoskeleton organization	0.000730854	2.45665e-07	57	636	1057	24218
GO:0044087	regulation of cellular component biogenesis	0.000803968	2.70242e-07	45	636	750	24218
GO:0032409	regulation of transporter activity	0.000902117	3.03233e-07	20	636	198	24218
GO:0007154	cell communication	0.000944287	3.17408e-07	214	636	6025	24218
GO:1902582	single-organism intracellular transport	0.00105598	3.54953e-07	38	636	586	24218
GO:0008277	regulation of G-protein coupled receptor protein signaling pathway	0.00105851	3.55801e-07	14	636	100	24218
GO:0006091	generation of precursor metabolites and energy	0.00121274	4.07645e-07	25	636	299	24218
GO:0051130	positive regulation of cellular component organization	0.00145552	4.8925e-07	60	636	1161	24218
GO:0008104	protein localization	0.00150874	5.0714e-07	99	636	2292	24218
GO:0019637	organophosphate metabolic process	0.00174682	5.87167e-07	49	636	874	24218
GO:0008088	axo-dendritic transport	0.0017504	5.88369e-07	9	636	39	24218
GO:0044710	single-organism metabolic process	0.00188989	6.35256e-07	137	636	3496	24218
GO:0006996	organelle organization	0.00228527	7.68158e-07	120	636	2965	24218
GO:0033036	macromolecule localization	0.00251977	8.46982e-07	108	636	2595	24218
GO:0071822	protein complex subunit organization	0.00256303	8.61523e-07	65	636	1320	24218
GO:0048588	developmental cell growth	0.0026898	9.04135e-07	20	636	212	24218
GO:0051338	regulation of transferase activity	0.00280324	9.42267e-07	43	636	734	24218
GO:0006887	exocytosis	0.00297992	1.00166e-06	24	636	293	24218
GO:0006928	movement of cell or subcellular component	0.00364543	1.22536e-06	76	636	1649	24218
GO:0009653	anatomical structure morphogenesis	0.00382451	1.28555e-06	108	636	2618	24218
GO:0034762	regulation of transmembrane transport	0.00396333	1.33221e-06	28	636	384	24218
GO:0061024	membrane organization	0.00438413	1.47366e-06	46	636	824	24218
GO:0034765	regulation of ion transmembrane transport	0.00572027	1.92278e-06	27	636	369	24218
GO:0023056	positive regulation of signaling	0.00591847	1.9894e-06	67	636	1410	24218
GO:0050790	regulation of catalytic activity	0.00605409	2.03499e-06	73	636	1584	24218
GO:0048518	positive regulation of biological process	0.00612227	2.0579e-06	180	636	5003	24218
GO:0097061	dendritic spine organization	0.00724841	2.43644e-06	10	636	58	24218
GO:0006836	neurotransmitter transport	0.0079289	2.66518e-06	17	636	170	24218
GO:0007212	dopamine receptor signaling pathway	0.00810029	2.72279e-06	8	636	35	24218
GO:0031110	regulation of microtubule polymerization or depolymerization	0.00852429	2.86531e-06	10	636	59	24218
GO:0046903	secretion	0.00918818	3.08846e-06	52	636	1008	24218
GO:0031109	microtubule polymerization or depolymerization	0.00960237	3.22769e-06	12	636	88	24218
GO:0043549	regulation of kinase activity	0.00987648	3.31983e-06	38	636	643	24218
GO:0010647	positive regulation of cell communication	0.00992879	3.33741e-06	66	636	1403	24218
